# Supplementary material for: Diapause-Linked Gene Expression Pattern and Related Candidate Duplicated Genes of the Mountain Butterfly Parnassius glacialis (Lepidoptera: Papilionidae) Revealed by Comprehensive Transcriptome Profiling
Source: Int J Mol Sci. 2023 Mar 14;24(6):5577. doi: 10.3390/ijms24065577 (PMC10058462; doi:10.3390/ijms24065577)
Supplement: Supplementary file 1 [file ijms-24-05577-s001.zip]

Archive with 3 entries (2 files):
- Supplementary Files/Supplementary Figure S1-S5.pdf
- Supplementary Files/Supplementary Table S1-S8.xlsx
- Supplementary Files/
