# Supplementary material for: Diapause-Linked Gene Expression Pattern and Related Candidate Duplicated Genes of the Mountain Butterfly Parnassius glacialis (Lepidoptera: Papilionidae) Revealed by Comprehensive Transcriptome Profiling
Source: Int J Mol Sci. 2023 Mar 14;24(6):5577. doi: 10.3390/ijms24065577 (PMC10058462; doi:10.3390/ijms24065577)
Supplement: Supplementary file 1 [file ijms-24-05577-s001.zip › Supplementary Files/Supplementary Table S1-S8.xlsx]

## Sheet: Table S1
Table S1. Sampling information and mRNA-Seq statistics of P. glacialis populations
No.	Group	Sample ID	Locality	Altitude (m)	Geographic Coordinates	Sampling date	Clean Reads	Clean Data (bp)
1	WG	XLS1	Xiaolongshan, Gansu Prov.	1420	E105.68, N34.85	2020-06-02	67674826	10151223900
2	WG	XLS2	Xiaolongshan, Gansu Prov.	1420	E105.68, N34.85	2020-06-02	58530718	8779607700
3	WG	XLS3	Xiaolongshan, Gansu Prov.	1420	E105.68, N34.85	2020-06-02	62631132	9394669800
4	WG	HDT1	Huoditang, Shaanxi Prov.	1550	E108.45, N33.43	2020-05-31	64726398	9708959700
5	WG	HDT2	Huoditang, Shaanxi Prov.	1550	E108.45, N33.43	2020-05-31	58893954	8834093100
6	WG	HDT3	Huoditang, Shaanxi Prov.	1550	E108.45, N33.43	2020-05-31	57247096	8587064400
7	CG	LJS1	Laojunshan, Henan Prov.	861	E111.66, N33.76	2020-05-05	62548656	9382298400
8	CG	LJS2	Laojunshan, Henan Prov.	861	E111.66, N33.76	2020-05-05	61074258	9161138700
9	CG	LJS3	Laojunshan, Henan Prov.	861	E111.66, N33.76	2020-05-05	57250552	8587582800
10	CG	TTZ1	Tiantangzhai, Anhui Prov.	615	E115.77, N31.17	2020-04-28	61308610	9196291500
11	CG	TTZ2	Tiantangzhai, Anhui Prov.	615	E115.77, N31.17	2020-04-28	55476304	8321445600
12	CG	TTZ3	Tiantangzhai, Anhui Prov.	615	E115.77, N31.17	2020-04-28	59021194	8853179100
13	NG	KYS1	Kunyushan, Shandong Prov.	290	E121.73, N37.28	2020-05-01	67163852	10074577800
14	NG	KYS2	Kunyushan, Shandong Prov.	290	E121.73, N37.28	2020-05-01	65905170	9885775500
15	NG	KYS3	Kunyushan, Shandong Prov.	290	E121.73, N37.28	2020-05-01	63816478	9572471700
16	NG	YTS1	Yuntaishan, Jiangsu Prov.	345	E119.40, N34.71	2021-04-27	42930760	6439614000
17	NG	YTS2	Yuntaishan, Jiangsu Prov.	345	E119.40, N34.71	2021-04-27	51684396	7752659400
18	NG	YTS3	Yuntaishan, Jiangsu Prov.	345	E119.40, N34.71	2021-04-27	43150066	6472509900
19	SG	LS1	Laoshan, Jiangsu Prov.	300	E118.84, N32.07	2020-04-20	65945454	9891818100
20	SG	LS2	Laoshan, Jiangsu Prov.	300	E118.84, N32.07	2020-04-20	68804496	10320674400
21	SG	LS3	Laoshan, Jiangsu Prov.	300	E118.84, N32.07	2020-04-20	67012786	10051917900
22	SG	TMS1	Tianmushan, Zhejiang Prov.	536	E119.45, N30.34	2020-04-24	66708544	10006281600
23	SG	TMS2	Tianmushan, Zhejiang Prov.	536	E119.45, N30.34	2020-04-24	64259200	9638880000
24	SG	TMS3	Tianmushan, Zhejiang Prov.	536	E119.45, N30.34	2020-04-24	62809074	9421361100

## Sheet: Table S2
Table S2. Primers used for quantitative real-time PCR
Target	Forward primer	Reverse primer
Calcium/calmodulin-dependent phosphodiesterase 1C (PDE1C)	TCAACCTGACGCTGTACCAC	AAAGCAGTACTCGTCACCCG
Juvenile hormone acid O-methyltransferase (JHAMT)	CGTGCCCGTGTGATAGACAT	CTGACTGTTCCCGTGATGCT
Hydroxysteroid dehydrogenase-like protein 1 (HSDL1)	AAGTGCCGCAGACGAAGTTA	GGAGCCCGAAGAGATGTTGA
Phosphoenolpyruvate carboxykinase (PEPCK)	ACCTGCTACGCAAAGACGAA	CCACCGTAACCGCTTCCATA
Hamartin (TSC1)	CGACCCACCCCTGTACTCTA	GTACTATCCGCCTCCCGTTG
Tuberin (TSC2)	CAACCGCAGATGCAAACGAA	CGTTGCGTCAACTGGTTCAG
GTP-binding protein Rheb (RHEB)	GTTCGTAGAGGGACAGTTCGT	TCTTGGCCAGCTGTGTCTAC
Integrin beta-PS (ITBX)	AACTCGTCATGCCCTACGTG	CCTTCCGGTGCGTCTAAGTT
Integrin beta-2-like protein (ITB2L)	GCGAGCTGAGGTGTTCTCAA	CGTTACCCGAGCATTCCAGT
Actin-related protein 2 (ARP2)	CGGGTGCTCAAGAATGACTG	GTTCTTGCACACTTCAGCCA
Elongation factor 1 alpha (EF1-α)	ACCATTGTTGTGTTCGCTCC	CAGCAACATAACCACGACGT

## Sheet: Table S3
Table S3. KEGG enrichment of up-regulated DEGs
NO.	Pairwise Comparison	Enriched KEGG Pathway	Gene Hits In Selected Set	All Genes In Selected Set	Gene Hits In Background	All Genes In Background	p-value	Enrich Factor	Corrected p-value (BH method)
1	NG vs. WG	04810 Regulation of actin cytoskeleton	26	679	130	13034	3.4e-08	3.10087	9.42e-07
2	NG vs. WG	04812 Cytoskeleton proteins	36	679	459	13034	1.49e-07	1.92377	2.89e-06
3	NG vs. WG	00535 Proteoglycans	13	679	35	13034	6.46e-07	7.1299	3.22e-06
4	NG vs. WG	04147 Exosome	46	679	785	13034	7.94e-07	1.78509	4.8e-06
5	NG vs. WG	04040 Ion channels	33	679	227	13034	8.01e-07	2.79059	7.77e-06
6	NG vs. WG	00536 Glycosaminoglycan binding proteins	23	679	127	13034	9.42e-07	3.47642	1.1e-05
7	NG vs. WG	04520 Adherens junction	15	679	60	13034	9.68e-07	4.79897	1.4e-05
8	NG vs. WG	04510 Focal adhesion	27	679	173	13034	9.87e-07	2.99589	1.59e-05
9	NG vs. WG	04515 Cell adhesion molecules	18	679	89	13034	9.95e-07	3.88231	2.57e-05
10	NG vs. WG	04020 Calcium signaling pathway	21	679	119	13034	1.11e-06	3.38751	2.99e-05
11	NG vs. WG	04911 Insulin secretion	16	679	68	13034	1.23e-06	4.51668	3.85e-05
12	NG vs. WG	04721 Synaptic vesicle cycle	15	679	68	13034	1.31e-06	4.23438	5.26e-05
13	NG vs. WG	04745 Phototransduction - fly	12	679	45	13034	2.13e-06	5.1189	6.36e-05
14	NG vs. WG	04924 Renin secretion	13	679	57	13034	5.42e-06	4.37801	0.000131
15	NG vs. WG	04725 Cholinergic synapse	13	679	60	13034	9.9e-06	4.15911	0.000226
16	NG vs. WG	04921 Oxytocin signaling pathway	17	679	99	13034	1.26e-05	3.29626	0.000257
17	NG vs. WG	05100 Bacterial invasion of epithelial cells	13	679	63	13034	1.74e-05	3.96105	0.000306
18	NG vs. WG	04022 cGMP-PKG signaling pathway	19	679	122	13034	1.69e-05	2.98952	0.000313
19	NG vs. WG	04918 Thyroid hormone synthesis	12	679	55	13034	2.01e-05	4.18819	0.00034
20	NG vs. WG	04971 Gastric acid secretion	13	679	67	13034	3.47e-05	3.72457	0.000561
21	NG vs. WG	04970 Salivary secretion	14	679	78	13034	4.37e-05	3.44541	0.000678
22	NG vs. WG	04514 Cell adhesion molecules	11	679	51	13034	4.98e-05	4.14029	0.000744
23	NG vs. WG	04015 Rap1 signaling pathway	23	679	179	13034	5.59e-05	2.46651	0.000804
24	NG vs. WG	05410 Hypertrophic cardiomyopathy	13	679	75	13034	0.000118	3.32729	0.0015788
25	NG vs. WG	04933 AGE-RAGE signaling pathway in diabetic complications	14	679	85	13034	0.000116	3.16167	0.00160276
26	NG vs. WG	04512 ECM-receptor interaction	18	679	131	13034	0.00015	2.6376	0.00193799
27	NG vs. WG	04270 Vascular smooth muscle contraction	15	679	98	13034	0.000157	2.93814	0.00196184
28	NG vs. WG	05031 Amphetamine addiction	11	679	59	13034	0.0002	3.57889	0.00242907
29	NG vs. WG	04540 Gap junction	11	679	61	13034	0.000272	3.46155	0.00320082
30	NG vs. WG	00537 Glycosylphosphatidylinositol (GPI)-anchored proteins	11	679	61	13034	0.000272	3.46155	0.00320082
31	NG vs. WG	04151 PI3K-Akt signaling pathway	23	679	201	13034	0.000324	2.19654	0.003487
32	NG vs. WG	04052 Cytokines and growth factors	6	679	20	13034	0.000404	5.75876	0.0041249
33	NG vs. WG	04728 Dopaminergic synapse	13	679	86	13034	0.000479	2.9017	0.00476855
34	NG vs. WG	04713 Circadian entrainment	12	679	76	13034	0.000523	3.03093	0.00507126
35	NG vs. WG	04720 Long-term potentiation	10	679	57	13034	0.000643	3.3677	0.00608967
36	NG vs. WG	01002 Peptidases and inhibitors	53	679	649	13034	0.000734	1.56761	0.00662691
37	NG vs. WG	05412 Arrhythmogenic right ventricular cardiomyopathy	10	679	59	13034	0.000852	3.25354	0.00735035
38	NG vs. WG	04925 Aldosterone synthesis and secretion	15	679	116	13034	0.000993	2.48223	0.00837496
39	NG vs. WG	05146 Amoebiasis	14	679	106	13034	0.00117517	2.5353	0.00970137
40	NG vs. WG	04740 Olfactory transduction	8	679	42	13034	0.00127071	3.65636	0.0100619
41	NG vs. WG	04261 Adrenergic signaling in cardiomyocytes	13	679	95	13034	0.00125132	2.6268	0.0101148
42	NG vs. WG	05033 Nicotine addiction	6	679	25	13034	0.00147711	4.60701	0.0114623
43	NG vs. WG	04726 Serotonergic synapse	9	679	53	13034	0.00151179	3.25968	0.0115014
44	NG vs. WG	05414 Dilated cardiomyopathy	11	679	75	13034	0.00164747	2.8154	0.0122927
45	NG vs. WG	04360 Axon guidance	14	679	110	13034	0.00168703	2.44311	0.0123503
46	NG vs. WG	04670 Leukocyte transendothelial migration	9	679	55	13034	0.00197726	3.14114	0.0139487
47	NG vs. WG	04090 CD molecules	17	679	155	13034	0.00293971	2.10535	0.0183969
48	NG vs. WG	04013 MAPK signaling pathway - fly	16	679	141	13034	0.00293897	2.16292	0.0186938
49	NG vs. WG	04666 Fc gamma R-mediated phagocytosis	9	679	58	13034	0.00288269	2.97867	0.0189574
50	NG vs. WG	04928 Parathyroid hormone synthesis, secretion and action	9	679	58	13034	0.00288269	2.97867	0.0189574
51	NG vs. WG	03320 PPAR signaling pathway	11	679	82	13034	0.00339046	2.57506	0.0205546
52	NG vs. WG	04926 Relaxin signaling pathway	13	679	106	13034	0.00338411	2.35421	0.0208418
53	NG vs. WG	05231 Choline metabolism in cancer	12	679	95	13034	0.00374852	2.42474	0.0223758
54	NG vs. WG	04744 Phototransduction	5	679	21	13034	0.00383026	4.57045	0.0225173
55	NG vs. WG	04961 Endocrine and other factor-regulated calcium reabsorption	7	679	40	13034	0.00418313	3.35928	0.0238685
56	NG vs. WG	04927 Cortisol synthesis and secretion	7	679	41	13034	0.00482263	3.27734	0.0267312
57	NG vs. WG	04014 Ras signaling pathway	16	679	150	13034	0.00505407	2.04756	0.0276194
58	NG vs. WG	04962 Vasopressin-regulated water reabsorption	6	679	33	13034	0.00648371	3.49016	0.033101
59	NG vs. WG	00511 Other glycan degradation	7	679	43	13034	0.00631893	3.12491	0.0335856
60	NG vs. WG	04912 GnRH signaling pathway	10	679	77	13034	0.00643391	2.49297	0.0337346
61	NG vs. WG	04935 Growth hormone synthesis, secretion and action	10	679	77	13034	0.00643391	2.49297	0.0337346
62	NG vs. WG	04750 Inflammatory mediator regulation of TRP channels	9	679	66	13034	0.0069322	2.61762	0.0349311
63	NG vs. WG	04611 Platelet activation	13	679	119	13034	0.00898467	2.09703	0.0441273
64	CG vs. WG	04810 Regulation of actin cytoskeleton	19	320	130	13034	3.87e-10	5.95303	7.11e-08
65	CG vs. WG	04812 Cytoskeleton proteins	35	320	459	13034	2.46e-09	3.10587	2.26e-07
66	CG vs. WG	04147 Exosome	46	320	785	13034	3.05e-08	2.3868	2.24e-06
67	CG vs. WG	04510 Focal adhesion	18	320	173	13034	2.51e-07	4.23793	1.53e-05
68	CG vs. WG	04520 Adherens junction	10	320	60	13034	1.76e-06	6.78854	8.05e-05
69	CG vs. WG	05130 Pathogenic Escherichia coli infection	14	320	124	13034	2.08e-06	4.59869	8.63e-05
70	CG vs. WG	05100 Bacterial invasion of epithelial cells	10	320	63	13034	2.79e-06	6.46528	9.3e-05
71	CG vs. WG	04512 ECM-receptor interaction	11	320	131	13034	0.00038	3.42018	0.00996452
72	CG vs. WG	04013 MAPK signaling pathway - fly	11	320	141	13034	0.000709	3.17762	0.0144655
73	CG vs. WG	04530 Tight junction	10	320	126	13034	0.000807714	3.23264	0.0208058
74	CG vs. WG	05410 Hypertrophic cardiomyopathy	8	320	75	13034	0.00089	4.34467	0.0218527
75	CG vs. WG	05414 Dilated cardiomyopathy	8	320	75	13034	0.00489	4.34467	0.0219528
76	CG vs. WG	05412 Arrhythmogenic right ventricular cardiomyopathy	7	320	59	13034	0.00574	4.83252	0.0224022
77	CG vs. WG	03021 Transcription machinery	18	320	324	13034	0.00609514	2.26285	0.0230958
78	CG vs. WG	00535 Proteoglycans	5	320	35	13034	0.00653249	5.81875	0.0234343
79	CG vs. WG	05135 Yersinia infection	8	320	88	13034	0.00741413	3.70284	0.0235902
80	CG vs. WG	04360 Axon guidance	9	320	110	13034	0.0085319	3.33256	0.0244439
81	CG vs. WG	05145 Toxoplasmosis	6	320	54	13034	0.00900228	4.52569	0.028263
82	CG vs. WG	04670 Leukocyte transendothelial migration	6	320	55	13034	0.00920196	4.44341	0.0299304
83	CG vs. WG	05131 Shigellosis	14	320	249	13034	0.00942418	2.29011	0.0433336
84	CG vs. WG	04151 PI3K-Akt signaling pathway	12	320	201	13034	0.0140638	2.43172	0.049714
85	SG vs. WG	03320 PPAR signaling pathway	9	159	82	13034	6.53228e-07	8.99724	0.000199888
86	SG vs. WG	00071 Fatty acid degradation	6	159	41	13034	9.4719e-06	11.9963	0.0014492
87	SG vs. WG	04812 Cytoskeleton proteins	18	159	459	13034	1.23496e-05	3.2147	0.00125965
88	SG vs. WG	01007 Amino acid related enzymes	7	159	69	13034	2.01516e-05	8.31629	0.0015416
89	SG vs. WG	05130 Pathogenic Escherichia coli infection	9	159	124	13034	2.04579e-05	5.94979	0.00125202
90	SG vs. WG	00250 Alanine, aspartate and glutamate metabolism	5	159	31	13034	3.33517e-05	13.2217	0.00145795
91	SG vs. WG	05132 Salmonella infection	10	159	253	13034	0.00107973	3.24011	0.0254152
92	SG vs. WG	04360 Axon guidance	6	159	110	13034	0.00226262	4.47136	0.0461575
93	SG vs. WG	05131 Shigellosis	9	159	249	13034	0.00347946	2.96295	0.0665447
94	SG vs. WG	05135 Yersinia infection	5	159	88	13034	0.00440599	4.65766	0.0793079

## Sheet: Table S4
Table S4. KEGG enrichment of down-regulated DEGs
NO.	Pairwise Comparison	Enriched KEGG Pathway	Gene Hits In Selected Set	All Genes In Selected Set	Gene Hits In Background	All Genes In Background	p-value	Enrich Factor	Corrected p-value (BH method)
1	NG vs. WG	03010 Ribosome	17	246	203	13034	2.95e-07	4.43706	9.45e-05
2	NG vs. WG	00900 Terpenoid backbone biosynthesis	5	246	40	13034	0.000882	6.62297	0.0941032
3	NG vs. WG	04916 Melanogenesis	5	246	76	13034	0.0143388	3.48577	0.269908
4	NG vs. WG	01009 Protein phosphatases and associated proteins	12	246	295	13034	0.0103286	2.15527	0.275429
5	NG vs. WG	04218 Cellular senescence	6	246	100	13034	0.0116077	3.17902	0.285727
6	NG vs. WG	04020 Calcium signaling pathway	6	246	119	13034	0.0252322	2.67145	0.336429
7	NG vs. WG	03019 Messenger RNA biogenesis	17	246	555	13034	0.0341302	1.62293	0.376609
8	NG vs. WG	05166 Human T-cell leukemia virus 1 infection	7	246	160	13034	0.0321432	2.31804	0.380957
9	NG vs. WG	03400 DNA repair and recombination proteins	12	246	349	13034	0.033344	1.82179	0.381075
10	NG vs. WG	04212 Longevity regulating pathway - worm	6	246	136	13034	0.0440905	2.33752	0.427544
11	CG vs. WG	04727 GABAergic synapse	2	109	167	13034	0.408428	1.43207	0.813763
12	CG vs. WG	00790 Folate biosynthesis	1	109	63	13034	0.411593	1.89806	0.813901
13	CG vs. WG	04217 Necroptosis	1	109	63	13034	0.411593	1.89806	0.813901
14	CG vs. WG	03018 RNA degradation	1	109	63	13034	0.411593	1.89806	0.813901
15	CG vs. WG	03032 DNA replication proteins	2	109	175	13034	0.431583	1.36661	0.816592
16	CG vs. WG	04911 Insulin secretion	1	109	68	13034	0.435907	1.7585	0.818883
17	CG vs. WG	04721 Synaptic vesicle cycle	1	109	68	13034	0.435907	1.7585	0.818883
18	CG vs. WG	04621 NOD-like receptor signaling pathway	1	109	70	13034	0.445352	1.70826	0.819074
19	CG vs. WG	04914 Progesterone-mediated oocyte maturation	1	109	67	13034	0.431125	1.78475	0.821638
20	CG vs. WG	01040 Biosynthesis of unsaturated fatty acids	1	109	71	13034	0.450015	1.6842	0.821903
21	SG vs. WG	00140 Steroid hormone biosynthesis	6	64	79	13034	2.32e-06	15.4676	0.00015
22	SG vs. WG	00062 Fatty acid elongation	3	64	39	13034	0.00091	15.6659	0.0234682
23	SG vs. WG	01040 Biosynthesis of unsaturated fatty acids	3	64	71	13034	0.00508853	8.60519	0.0820525
24	SG vs. WG	00073 Cutin, suberine and wax biosynthesis	2	64	32	13034	0.0107077	12.7285	0.0986641
25	SG vs. WG	00860 Porphyrin and chlorophyll metabolism	3	64	91	13034	0.0100913	6.71394	0.100137
26	SG vs. WG	01006 Prenyltransferases	2	64	31	13034	0.0100701	13.1391	0.108254
27	SG vs. WG	00980 Metabolism of xenobiotics by cytochrome P450	3	64	90	13034	0.00979243	6.78854	0.114839
28	SG vs. WG	00982 Drug metabolism - cytochrome P450	3	64	85	13034	0.00837666	7.18787	0.120065
29	SG vs. WG	00900 Terpenoid backbone biosynthesis	2	64	40	13034	0.0164211	10.1828	0.141221
30	SG vs. WG	01004 Lipid biosynthesis proteins	3	64	115	13034	0.0188788	5.31277	0.152211

## Sheet: Table S5
Table S5. Enriched KEGG pathways of normalized datasets based on GSEAs, which in bold represent the shared ones from the same pairwise comparison between normalized and non-normalized datasets.
NO.	Pairwise Comparison	Up-regulated Group	Enriched KEGG Pathway	High-level Functional Category	Geneset Size	Enrichment Score (ES)	Normalized Enrichment Score (NES)	Nominal p-value	FDR q-value
1	CG vs. WG	CG	04810 Regulation of actin cytoskeleton	Cell signaling and community	104	0.525465	2.48002	0	0
2	CG vs. WG	CG	05100 Bacterial invasion of epithelial cells	Immune system and infection	50	0.583431	2.40029	0	0
3	CG vs. WG	CG	04510 Focal adhesion	Cell signaling and community	141	0.421644	2.15208	0	0.00182079
4	CG vs. WG	CG	00535 Proteoglycans	Cell signaling and community	29	0.600241	2.17095	0	0.00186613
5	CG vs. WG	CG	04515 Cell adhesion molecules	Cell signaling and community	80	0.462504	2.13193	0	0.002019
6	CG vs. WG	CG	04812 Cytoskeleton proteins	Cell signaling and community	374	0.381342	2.17121	0	0.00233267
7	CG vs. WG	CG	05410 Hypertrophic cardiomyopathy	Human diseases	60	0.509489	2.18541	0	0.00311022
8	CG vs. WG	CG	05414 Dilated cardiomyopathy	Human diseases	63	0.472277	2.04399	0	0.00490872
9	CG vs. WG	CG	04670 Leukocyte transendothelial migration	Immune system and infection	47	0.497022	2.03351	0	0.00494091
10	CG vs. WG	CG	04015 Rap1 signaling pathway	Cell signaling and community	149	0.405574	2.02579	0	0.00510666
11	CG vs. WG	CG	05135 Yersinia infection	Immune system and infection	76	0.445788	1.99856	0	0.00640549
12	CG vs. WG	CG	04514 Cell adhesion molecules	Cell signaling and community	47	0.468659	1.94164	0	0.00782645
13	CG vs. WG	CG	04052 Cytokines and growth factors	Cell signaling and community	17	0.644838	1.94883	0.00258398	0.00793631
14	CG vs. WG	CG	05130 Pathogenic Escherichia coli infection	Immune system and infection	106	0.402621	1.95174	0	0.00859767
15	CG vs. WG	CG	04512 ECM-receptor interaction	Cell signaling and community	108	0.395744	1.89829	0	0.00867824
16	CG vs. WG	CG	05412 Arrhythmogenic right ventricular cardiomyopathy	Human diseases	51	0.460097	1.89988	0	0.00909208
17	CG vs. WG	CG	04950 Maturity onset diabetes of the young	Human diseases	22	0.558387	1.90007	0	0.00966034
18	CG vs. WG	CG	04360 Axon guidance	Miscellaneous	90	0.411791	1.90937	0	0.00968437
19	CG vs. WG	CG	04940 Type I diabetes mellitus	Human diseases	17	0.599405	1.82812	0.00819672	0.0153816
20	CG vs. WG	CG	04666 Fc gamma R-mediated phagocytosis	Immune system and infection	47	0.446385	1.79472	0	0.0210227
21	CG vs. WG	CG	00536 Glycosaminoglycan binding proteins	Cell signaling and community	110	0.369121	1.78445	0	0.0218615
22	CG vs. WG	CG	04530 Tight junction	Cell signaling and community	108	0.363479	1.76872	0	0.0235609
23	CG vs. WG	CG	05416 Viral myocarditis	Human diseases	24	0.511961	1.7493	0.00810811	0.0265342
24	CG vs. WG	CG	04014 Ras signaling pathway	Cell signaling and community	125	0.347416	1.69011	0	0.0417211
25	CG vs. WG	CG	04020 Calcium signaling pathway	Cell signaling and community	107	0.340319	1.63299	0.00392157	0.0631629
26	CG vs. WG	CG	05131 Shigellosis	Immune system and infection	209	0.295764	1.57081	0	0.0970487
27	CG vs. WG	CG	05132 Salmonella infection	Immune system and infection	216	0.292936	1.55625	0	0.105986
28	CG vs. WG	CG	00350 Tyrosine metabolism	Metabolism	34	0.410457	1.52275	0.0288184	0.106123
29	CG vs. WG	CG	04370 VEGF signaling pathway	Cell signaling and community	22	0.458211	1.54292	0.0303867	0.107747
30	CG vs. WG	CG	04040 Ion channels	Cell signaling and community	169	0.300205	1.54689	0	0.108816
31	CG vs. WG	CG	00380 Tryptophan metabolism	Metabolism	42	0.396071	1.52304	0.0337838	0.109047
32	CG vs. WG	CG	04151 PI3K-Akt signaling pathway	Cell signaling and community	174	0.292943	1.53542	0	0.11002
33	CG vs. WG	CG	05133 Pertussis	Immune system and infection	38	0.388059	1.52453	0.0283912	0.111147
34	CG vs. WG	CG	04611 Platelet activation	Immune system and infection	98	0.311597	1.46542	0.0163265	0.151447
35	CG vs. WG	CG	04270 Vascular smooth muscle contraction	Miscellaneous	83	0.32336	1.45425	0.0114504	0.153637
36	CG vs. WG	CG	04145 Phagosome	Immune system and infection	193	0.279475	1.45559	0.00571429	0.157172
37	CG vs. WG	CG	00511 Other glycan degradation	Metabolism	35	0.378223	1.43845	0.0459016	0.166617
38	CG vs. WG	CG	05145 Toxoplasmosis	Immune system and infection	46	0.352635	1.42725	0.0446735	0.170791
39	CG vs. WG	CG	04975 Fat digestion and absorption	Miscellaneous	50	0.349608	1.43007	0.0234604	0.171741
40	CG vs. WG	CG	05171 Coronavirus disease - COVID-19	Immune system and infection	124	0.288812	1.40281	0.00456621	0.181218
41	CG vs. WG	CG	05415 Diabetic cardiomyopathy	Human diseases	257	0.263023	1.40437	0.00729927	0.182987
42	CG vs. WG	CG	05418 Fluid shear stress and atherosclerosis	Human diseases	98	0.295113	1.40647	0.031746	0.184815
43	CG vs. WG	CG	04990 Domain-containing proteins not elsewhere classified	Cell signaling and community	116	0.278479	1.36359	0.0344828	0.222375
44	CG vs. WG	CG	05205 Proteoglycans in cancer	Human diseases	159	0.257799	1.33522	0.020202	0.247556
45	NG vs. WG	NG	04810 Regulation of actin cytoskeleton	Cell signaling and community	104	0.517592	2.30782	0	0
46	NG vs. WG	NG	04510 Focal adhesion	Cell signaling and community	141	0.483552	2.27562	0	0
47	NG vs. WG	NG	04812 Cytoskeleton proteins	Cell signaling and community	374	0.407389	2.13034	0	0.000673267
48	NG vs. WG	NG	04670 Leukocyte transendothelial migration	Immune system and infection	47	0.546647	2.08894	0	0.00129976
49	NG vs. WG	NG	04015 Rap1 signaling pathway	Cell signaling and community	149	0.446087	2.11789	0	0.00149018
50	NG vs. WG	NG	04975 Fat digestion and absorption	Miscellaneous	50	0.538624	2.09249	0	0.00155971
51	NG vs. WG	NG	05100 Bacterial invasion of epithelial cells	Immune system and infection	50	0.521016	2.05855	0	0.00162187
52	NG vs. WG	NG	00535 Proteoglycans	Cell signaling and community	29	0.585746	2.04322	0	0.00166914
53	NG vs. WG	NG	04052 Cytokines and growth factors	Cell signaling and community	17	0.673392	1.98935	0	0.00362661
54	NG vs. WG	NG	04512 ECM-receptor interaction	Cell signaling and community	108	0.445249	1.99991	0	0.00382718
55	NG vs. WG	NG	04515 Cell adhesion molecules	Cell signaling and community	80	0.452693	1.94691	0	0.00605542
56	NG vs. WG	NG	04540 Gap junction	Cell signaling and community	55	0.479247	1.88825	0	0.0110844
57	NG vs. WG	NG	05410 Hypertrophic cardiomyopathy	Human diseases	60	0.458554	1.88138	0	0.0115476
58	NG vs. WG	NG	05414 Dilated cardiomyopathy	Human diseases	63	0.4571	1.87123	0	0.0126067
59	NG vs. WG	NG	04530 Tight junction	Cell signaling and community	108	0.405804	1.85961	0	0.0143439
60	NG vs. WG	NG	04370 VEGF signaling pathway	Cell signaling and community	22	0.57166	1.81866	0	0.0183568
61	NG vs. WG	NG	00536 Glycosaminoglycan binding proteins	Cell signaling and community	110	0.405231	1.8204	0	0.0194366
62	NG vs. WG	NG	04950 Maturity onset diabetes of the young	Human diseases	22	0.57402	1.82395	0.0052356	0.0201712
63	NG vs. WG	NG	04940 Type I diabetes mellitus	Human diseases	17	0.592634	1.80783	0.00516796	0.0206314
64	NG vs. WG	NG	05130 Pathogenic Escherichia coli infection	Immune system and infection	106	0.404646	1.79812	0	0.0210925
65	NG vs. WG	NG	04666 Fc gamma R-mediated phagocytosis	Immune system and infection	47	0.448653	1.76341	0	0.0279638
66	NG vs. WG	NG	04360 Axon guidance	Miscellaneous	90	0.40281	1.74867	0	0.0313907
67	NG vs. WG	NG	04933 AGE-RAGE signaling pathway in diabetic complications	Human diseases	72	0.401066	1.71418	0	0.0388055
68	NG vs. WG	NG	04014 Ras signaling pathway	Cell signaling and community	125	0.372717	1.71753	0	0.0395013
69	NG vs. WG	NG	05412 Arrhythmogenic right ventricular cardiomyopathy	Human diseases	51	0.432007	1.68563	0.00647249	0.0459656
70	NG vs. WG	NG	05135 Yersinia infection	Immune system and infection	76	0.389972	1.67318	0	0.0479348
71	NG vs. WG	NG	05146 Amoebiasis	Immune system and infection	88	0.382495	1.64143	0.00347222	0.0614713
72	NG vs. WG	NG	00380 Tryptophan metabolism	Metabolism	42	0.424341	1.61871	0.00920245	0.0619827
73	NG vs. WG	NG	04611 Platelet activation	Immune system and infection	98	0.365022	1.62573	0.003663	0.0622386
74	NG vs. WG	NG	04514 Cell adhesion molecules	Cell signaling and community	47	0.420412	1.63539	0.00560224	0.0623454
75	NG vs. WG	NG	00511 Other glycan degradation	Metabolism	35	0.452082	1.62103	0.00819672	0.0629486
76	NG vs. WG	NG	04151 PI3K-Akt signaling pathway	Cell signaling and community	174	0.331485	1.62636	0	0.0642668
77	NG vs. WG	NG	05416 Viral myocarditis	Human diseases	24	0.493806	1.61002	0.028169	0.0644792
78	NG vs. WG	NG	05033 Nicotine addiction	Human diseases	18	0.537459	1.59435	0.0234987	0.0706717
79	NG vs. WG	NG	04145 Phagosome	Immune system and infection	193	0.320143	1.56974	0	0.0779326
80	NG vs. WG	NG	04911 Insulin secretion	Endocrine system	60	0.386245	1.57007	0.0131579	0.079988
81	NG vs. WG	NG	04020 Calcium signaling pathway	Cell signaling and community	107	0.343329	1.57287	0.00344828	0.0804771
82	NG vs. WG	NG	05231 Choline metabolism in cancer	Human diseases	79	0.36235	1.55356	0.00341297	0.0826641
83	NG vs. WG	NG	05020 Prion disease	Human diseases	274	0.304878	1.55685	0	0.0826739
84	NG vs. WG	NG	04927 Cortisol synthesis and secretion	Endocrine system	38	0.42135	1.53846	0.0176471	0.0897881
85	NG vs. WG	NG	05415 Diabetic cardiomyopathy	Human diseases	257	0.304032	1.53115	0	0.0929622
86	NG vs. WG	NG	05222 Small cell lung cancer	Human diseases	52	0.382069	1.5146	0.0178042	0.101761
87	NG vs. WG	NG	04925 Aldosterone synthesis and secretion	Endocrine system	102	0.341133	1.5053	0.0107914	0.103461
88	NG vs. WG	NG	00350 Tyrosine metabolism	Metabolism	34	0.413278	1.50785	0.0250696	0.103923
89	NG vs. WG	NG	05132 Salmonella infection	Immune system and infection	216	0.295347	1.49572	0	0.108071
90	NG vs. WG	NG	04977 Vitamin digestion and absorption	Miscellaneous	87	0.333908	1.45322	0.00666667	0.139045
91	NG vs. WG	NG	05145 Toxoplasmosis	Immune system and infection	46	0.382944	1.44991	0.0411392	0.139738
92	NG vs. WG	NG	04010 MAPK signaling pathway	Cell signaling and community	126	0.307096	1.44261	0	0.144198
93	NG vs. WG	NG	04727 GABAergic synapse	Miscellaneous	140	0.302094	1.43443	0.00416667	0.146502
94	NG vs. WG	NG	04270 Vascular smooth muscle contraction	Miscellaneous	83	0.332338	1.43614	0.0104895	0.147752
95	NG vs. WG	NG	04929 GnRH secretion	Endocrine system	127	0.307677	1.42266	0.0153846	0.151889
96	NG vs. WG	NG	04926 Relaxin signaling pathway	Endocrine system	91	0.317229	1.40478	0.0127796	0.163101
97	NG vs. WG	NG	00020 Citrate cycle (TCA cycle)	Metabolism	126	0.306111	1.40901	0.021978	0.164021
98	NG vs. WG	NG	00199 Cytochrome P450	Metabolism	73	0.335032	1.406	0.0197368	0.164405
99	NG vs. WG	NG	04935 Growth hormone synthesis, secretion and action	Endocrine system	69	0.343522	1.39694	0.0350318	0.16881
100	NG vs. WG	NG	05131 Shigellosis	Immune system and infection	209	0.282802	1.39259	0.0103627	0.170412
101	NG vs. WG	NG	04070 Phosphatidylinositol signaling system	Cell signaling and community	164	0.285184	1.37283	0.005	0.18522
102	NG vs. WG	NG	00310 Lysine degradation	Metabolism	208	0.274208	1.36885	0.0151515	0.187427
103	NG vs. WG	NG	04979 Cholesterol metabolism	Miscellaneous	68	0.332761	1.37305	0.0347003	0.187961
104	NG vs. WG	NG	05032 Morphine addiction	Human diseases	142	0.282971	1.33145	0.030303	0.21551
105	NG vs. WG	NG	04024 cAMP signaling pathway	Cell signaling and community	241	0.264569	1.31801	0.0277778	0.229587
106	NG vs. WG	NG	04022 cGMP-PKG signaling pathway	Cell signaling and community	105	0.294361	1.31524	0.0355872	0.230318
107	SG vs. WG	SG	00190 Oxidative phosphorylation	Metabolism	190	0.438301	2.09338	0	0.00763144
108	SG vs. WG	SG	04723 Retrograde endocannabinoid signaling	Miscellaneous	74	0.486041	1.98553	0	0.0134728
109	SG vs. WG	SG	05415 Diabetic cardiomyopathy	Human diseases	257	0.391767	1.93046	0	0.0214467
110	SG vs. WG	SG	05012 Parkinson disease	Human diseases	299	0.376719	1.89054	0	0.0260949
111	SG vs. WG	SG	05020 Prion disease	Human diseases	274	0.371958	1.8461	0	0.0299295
112	SG vs. WG	SG	04714 Thermogenesis	Miscellaneous	259	0.37651	1.84936	0	0.0351635
113	SG vs. WG	SG	04932 Non-alcoholic fatty liver disease	Human diseases	187	0.374321	1.77019	0	0.0544179
114	SG vs. WG	SG	00010 Glycolysis / Gluconeogenesis	Metabolism	45	0.480884	1.77426	0	0.0581615
115	SG vs. WG	SG	05033 Nicotine addiction	Human diseases	18	0.590492	1.74822	0.00190114	0.0589535
116	SG vs. WG	SG	05208 Chemical carcinogenesis - reactive oxygen species	Human diseases	260	0.347678	1.70992	0	0.0759097
117	SG vs. WG	SG	00071 Fatty acid degradation	Metabolism	33	0.490884	1.6924	0.00695652	0.0840539
118	SG vs. WG	SG	00620 Pyruvate metabolism	Metabolism	42	0.454173	1.64243	0.0102916	0.110222
119	SG vs. WG	SG	05010 Alzheimer disease	Human diseases	448	0.319498	1.6447	0	0.116448
120	SG vs. WG	SG	05140 Leishmaniasis	Immune system and infection	26	0.497891	1.65272	0.012987	0.116755
121	SG vs. WG	SG	05222 Small cell lung cancer	Human diseases	52	0.436959	1.62556	0.00363636	0.121584
122	SG vs. WG	SG	04380 Osteoclast differentiation	Miscellaneous	32	0.480343	1.61201	0.0210896	0.130319
123	SG vs. WG	SG	00260 Glycine, serine and threonine metabolism	Metabolism	51	0.417897	1.59153	0.0129151	0.142041
124	SG vs. WG	SG	04064 NF-kappa B signaling pathway	Cell signaling and community	22	0.502353	1.57275	0.0191205	0.150235
125	SG vs. WG	SG	00630 Glyoxylate and dicarboxylate metabolism	Metabolism	41	0.430542	1.57666	0.0132231	0.15238
126	SG vs. WG	SG	00380 Tryptophan metabolism	Metabolism	42	0.425363	1.55825	0.0113208	0.160805
127	SG vs. WG	SG	05145 Toxoplasmosis	Immune system and infection	46	0.414958	1.53406	0.0103986	0.177833
128	SG vs. WG	SG	04620 Toll-like receptor signaling pathway	Immune system and infection	32	0.44253	1.527	0.0234234	0.180957
129	SG vs. WG	SG	05016 Huntington disease	Human diseases	439	0.296939	1.53408	0	0.186301
130	SG vs. WG	SG	05135 Yersinia infection	Immune system and infection	76	0.370616	1.51425	0.0116667	0.192541
131	SG vs. WG	SG	00520 Amino sugar and nucleotide sugar metabolism	Metabolism	72	0.373696	1.50874	0.0126582	0.193529
132	SG vs. WG	SG	05100 Bacterial invasion of epithelial cells	Immune system and infection	50	0.390313	1.48062	0.0267857	0.234785
133	SG vs. WG	SG	05130 Pathogenic Escherichia coli infection	Immune system and infection	106	0.33611	1.45846	0.0168067	0.248856
134	CG vs. WG	WG	03050 Proteasome	Genetic information processing	42	-0.719567	-2.5261	0	0
135	CG vs. WG	WG	03051 Proteasome	Genetic information processing	64	-0.638191	-2.45072	0	0
136	CG vs. WG	WG	03060 Protein export	Genetic information processing	23	-0.652189	-2.02262	0	0.00171008
137	CG vs. WG	WG	04110 Cell cycle	Cell cycle and aging	81	-0.516181	-2.05158	0	0.00177509
138	CG vs. WG	WG	03041 Spliceosome	Genetic information processing	308	-0.400584	-1.88321	0	0.00760767
139	CG vs. WG	WG	03022 Basal transcription factors	Genetic information processing	32	-0.5747	-1.88693	0	0.00836804
140	CG vs. WG	WG	00970 Aminoacyl-tRNA biosynthesis	Genetic information processing	48	-0.52742	-1.89914	0	0.00848954
141	CG vs. WG	WG	04659 Th17 cell differentiation	Immune system and infection	21	-0.624753	-1.9024	0.0015528	0.00973383
142	CG vs. WG	WG	03040 Spliceosome	Genetic information processing	136	-0.418471	-1.81037	0	0.0193496
143	CG vs. WG	WG	04141 Protein processing in endoplasmic reticulum	Genetic information processing	143	-0.415108	-1.78081	0	0.0219166
144	CG vs. WG	WG	04120 Ubiquitin mediated proteolysis	Genetic information processing	111	-0.430673	-1.78569	0	0.0228924
145	CG vs. WG	WG	03015 mRNA surveillance pathway	Genetic information processing	78	-0.439014	-1.73669	0	0.0337167
146	CG vs. WG	WG	00900 Terpenoid backbone biosynthesis	Metabolism	36	-0.499897	-1.72629	0.00458716	0.0343097
147	CG vs. WG	WG	05220 Chronic myeloid leukemia	Human diseases	35	-0.489729	-1.66778	0.0058997	0.0580888
148	CG vs. WG	WG	03420 Nucleotide excision repair	Genetic information processing	76	-0.410956	-1.63918	0.00431035	0.072016
149	CG vs. WG	WG	04115 p53 signaling pathway	Cell cycle and aging	43	-0.462469	-1.62688	0.0102941	0.076557
150	CG vs. WG	WG	04961 Endocrine and other factor-regulated calcium reabsorption	Miscellaneous	36	-0.477892	-1.6196	0.00455927	0.0774152
151	CG vs. WG	WG	01009 Protein phosphatases and associated proteins	Metabolism	258	-0.346301	-1.60792	0.00115473	0.0831325
152	CG vs. WG	WG	04920 Adipocytokine signaling pathway	Endocrine system	27	-0.485721	-1.55228	0.0364842	0.102296
153	CG vs. WG	WG	04710 Circadian rhythm	Miscellaneous	15	-0.578791	-1.55957	0.0287081	0.103333
154	CG vs. WG	WG	04152 AMPK signaling pathway	Cell signaling and community	104	-0.373839	-1.54635	0.00659631	0.103705
155	CG vs. WG	WG	01007 Amino acid related enzymes	Metabolism	63	-0.407167	-1.55493	0.0201149	0.103968
156	CG vs. WG	WG	03018 RNA degradation	Genetic information processing	55	-0.419457	-1.56198	0.00582242	0.105824
157	CG vs. WG	WG	05169 Epstein-Barr virus infection	Immune system and infection	87	-0.385597	-1.53959	0.0163711	0.105886
158	CG vs. WG	WG	03019 Messenger RNA biogenesis	Genetic information processing	468	-0.32215	-1.56499	0	0.108548
159	CG vs. WG	WG	03410 Base excision repair	Genetic information processing	28	-0.492311	-1.56523	0.023845	0.113745
160	CG vs. WG	WG	03400 DNA repair and recombination proteins	Genetic information processing	299	-0.333898	-1.56966	0	0.114814
161	CG vs. WG	WG	04330 Notch signaling pathway	Cell signaling and community	39	-0.442034	-1.52499	0.0205882	0.116179
162	CG vs. WG	WG	04623 Cytosolic DNA-sensing pathway	Immune system and infection	28	-0.475093	-1.5146	0.0336391	0.118024
163	CG vs. WG	WG	05235 PD-L1 expression and PD-1 checkpoint pathway in cancer	Human diseases	30	-0.467324	-1.51492	0.0326594	0.121783
164	CG vs. WG	WG	03012 Translation factors	Genetic information processing	74	-0.381206	-1.50216	0.0209497	0.12481
165	CG vs. WG	WG	03013 Nucleocytoplasmic transport	Genetic information processing	175	-0.338481	-1.50508	0.00122249	0.125246
166	CG vs. WG	WG	05225 Hepatocellular carcinoma	Human diseases	75	-0.379458	-1.48674	0.00664011	0.126789
167	CG vs. WG	WG	04068 FoxO signaling pathway	Cell signaling and community	79	-0.377268	-1.48778	0.0111732	0.129452
168	CG vs. WG	WG	03029 Mitochondrial biogenesis	Genetic information processing	439	-0.304291	-1.46161	0	0.129799
169	CG vs. WG	WG	04150 mTOR signaling pathway	Cell signaling and community	106	-0.356928	-1.4794	0.0120321	0.130732
170	CG vs. WG	WG	04114 Oocyte meiosis	Cell cycle and aging	85	-0.366552	-1.47629	0.0163265	0.130775
171	CG vs. WG	WG	04212 Longevity regulating pathway - worm	Cell cycle and aging	113	-0.348619	-1.46264	0.00902062	0.131763
172	CG vs. WG	WG	04137 Mitophagy - animal	Cell cycle and aging	39	-0.433947	-1.48885	0.0348837	0.132089
173	CG vs. WG	WG	05166 Human T-cell leukemia virus 1 infection	Immune system and infection	138	-0.341767	-1.4706	0.0103493	0.133094
174	CG vs. WG	WG	04910 Insulin signaling pathway	Endocrine system	124	-0.344929	-1.46391	0.00757576	0.133565
175	CG vs. WG	WG	03016 Transfer RNA biogenesis	Genetic information processing	235	-0.3206	-1.48967	0.00236686	0.135136
176	CG vs. WG	WG	04217 Necroptosis	Cell cycle and aging	49	-0.394911	-1.43803	0.0349345	0.146508
177	CG vs. WG	WG	04218 Cellular senescence	Cell cycle and aging	90	-0.350711	-1.43316	0.0269542	0.148635
178	CG vs. WG	WG	03021 Transcription machinery	Genetic information processing	260	-0.309443	-1.4414	0.003517	0.149055
179	CG vs. WG	WG	03032 DNA replication proteins	Genetic information processing	137	-0.32993	-1.40574	0.023166	0.171703
180	CG vs. WG	WG	05168 Herpes simplex virus 1 infection	Immune system and infection	240	-0.30093	-1.38363	0.0204327	0.198018
181	CG vs. WG	WG	05017 Spinocerebellar ataxia	Human diseases	181	-0.311646	-1.37872	0.0231707	0.201762
182	CG vs. WG	WG	99980 Enzymes with EC numbers	Metabolism	154	-0.309367	-1.35534	0.0397516	0.216954
183	NG vs. WG	WG	03011 Ribosome	Genetic information processing	168	-0.569325	-2.42553	0	0
184	NG vs. WG	WG	03010 Ribosome	Genetic information processing	132	-0.526854	-2.1685	0	0
185	NG vs. WG	WG	03022 Basal transcription factors	Genetic information processing	32	-0.645994	-2.07609	0	0
186	NG vs. WG	WG	03040 Spliceosome	Genetic information processing	136	-0.494682	-2.05851	0	0.0001168
187	NG vs. WG	WG	03060 Protein export	Genetic information processing	23	-0.69744	-2.06607	0	0.000146
188	NG vs. WG	WG	03410 Base excision repair	Genetic information processing	28	-0.641472	-1.98271	0	0.000944557
189	NG vs. WG	WG	03041 Spliceosome	Genetic information processing	308	-0.439127	-1.99762	0	0.00100542
190	NG vs. WG	WG	03050 Proteasome	Genetic information processing	42	-0.581079	-1.96217	0	0.00121224
191	NG vs. WG	WG	00970 Aminoacyl-tRNA biosynthesis	Genetic information processing	48	-0.547605	-1.90619	0	0.00269266
192	NG vs. WG	WG	03051 Proteasome	Genetic information processing	64	-0.504088	-1.89653	0	0.0029612
193	NG vs. WG	WG	03015 mRNA surveillance pathway	Genetic information processing	78	-0.47301	-1.80586	0	0.00943549
194	NG vs. WG	WG	03400 DNA repair and recombination proteins	Genetic information processing	299	-0.39289	-1.79541	0	0.0101087
195	NG vs. WG	WG	03440 Homologous recombination	Genetic information processing	32	-0.529457	-1.70952	0.0109375	0.0228809
196	NG vs. WG	WG	03012 Translation factors	Genetic information processing	74	-0.448785	-1.71445	0.00141844	0.0231435
197	NG vs. WG	WG	03018 RNA degradation	Genetic information processing	55	-0.479168	-1.71683	0.00147493	0.0241364
198	NG vs. WG	WG	04710 Circadian rhythm	Miscellaneous	15	-0.619957	-1.67326	0.0116667	0.0323849
199	NG vs. WG	WG	04966 Collecting duct acid secretion	Miscellaneous	17	-0.589133	-1.64618	0.00782473	0.0331262
200	NG vs. WG	WG	04623 Cytosolic DNA-sensing pathway	Immune system and infection	28	-0.524816	-1.63788	0.00796178	0.0340524
201	NG vs. WG	WG	01009 Protein phosphatases and associated proteins	Metabolism	258	-0.369128	-1.6622	0	0.0344148
202	NG vs. WG	WG	04110 Cell cycle	Cell cycle and aging	81	-0.423628	-1.63269	0.0014245	0.0345896
203	NG vs. WG	WG	03019 Messenger RNA biogenesis	Genetic information processing	468	-0.348849	-1.64697	0	0.0346004
204	NG vs. WG	WG	03460 Fanconi anemia pathway	Genetic information processing	42	-0.485058	-1.65106	0.00155521	0.0346818
205	NG vs. WG	WG	03029 Mitochondrial biogenesis	Genetic information processing	439	-0.352207	-1.65364	0	0.0359024
206	NG vs. WG	WG	03032 DNA replication proteins	Genetic information processing	137	-0.390762	-1.62282	0	0.0374385
207	NG vs. WG	WG	03030 DNA replication	Genetic information processing	38	-0.484383	-1.61094	0.00776398	0.040754
208	NG vs. WG	WG	04120 Ubiquitin mediated proteolysis	Genetic information processing	111	-0.394835	-1.60167	0.00273224	0.041622
209	NG vs. WG	WG	03016 Transfer RNA biogenesis	Genetic information processing	235	-0.362658	-1.60409	0	0.0418718
210	NG vs. WG	WG	00900 Terpenoid backbone biosynthesis	Metabolism	36	-0.473863	-1.58848	0.0210843	0.0460333
211	NG vs. WG	WG	04150 mTOR signaling pathway	Cell signaling and community	106	-0.393586	-1.57404	0.00277008	0.0492717
212	NG vs. WG	WG	03021 Transcription machinery	Genetic information processing	260	-0.353019	-1.57517	0	0.0505964
213	NG vs. WG	WG	04212 Longevity regulating pathway - worm	Cell cycle and aging	113	-0.387049	-1.55453	0.00134228	0.0571745
214	NG vs. WG	WG	03420 Nucleotide excision repair	Genetic information processing	76	-0.400204	-1.53413	0.00962861	0.0675493
215	NG vs. WG	WG	04217 Necroptosis	Cell cycle and aging	49	-0.41905	-1.48628	0.0219941	0.0967243
216	NG vs. WG	WG	01007 Amino acid related enzymes	Metabolism	63	-0.39936	-1.47989	0.0164425	0.0968882
217	NG vs. WG	WG	04115 p53 signaling pathway	Cell cycle and aging	43	-0.428925	-1.4892	0.0316265	0.0970396
218	NG vs. WG	WG	04920 Adipocytokine signaling pathway	Endocrine system	27	-0.470551	-1.48151	0.0478326	0.098075
219	NG vs. WG	WG	04137 Mitophagy - animal	Cell cycle and aging	39	-0.431703	-1.46107	0.0445468	0.109882
220	NG vs. WG	WG	04621 NOD-like receptor signaling pathway	Immune system and infection	58	-0.398785	-1.45658	0.0297177	0.111169
221	NG vs. WG	WG	04910 Insulin signaling pathway	Endocrine system	124	-0.321671	-1.34301	0.0498615	0.225238
222	NG vs. WG	WG	04068 FoxO signaling pathway	Cell signaling and community	79	-0.341391	-1.33462	0.0488506	0.229049
223	SG vs. WG	WG	03010 Ribosome	Genetic information processing	132	-0.502896	-2.38383	0	0
224	SG vs. WG	WG	03011 Ribosome	Genetic information processing	168	-0.480905	-2.35188	0	0
225	SG vs. WG	WG	05171 Coronavirus disease - COVID-19	Immune system and infection	124	-0.435097	-2.04103	0	0.00363434
226	SG vs. WG	WG	03032 DNA replication proteins	Genetic information processing	137	-0.399957	-1.87754	0	0.0203074
227	SG vs. WG	WG	04141 Protein processing in endoplasmic reticulum	Genetic information processing	143	-0.376914	-1.78583	0	0.0397284
228	SG vs. WG	WG	00510 N-Glycan biosynthesis	Metabolism	37	-0.464113	-1.72539	0.00211864	0.0566831
229	SG vs. WG	WG	01040 Biosynthesis of unsaturated fatty acids	Metabolism	63	-0.412448	-1.70072	0	0.0622944
230	SG vs. WG	WG	03410 Base excision repair	Genetic information processing	28	-0.467472	-1.58704	0.0120482	0.130151
231	SG vs. WG	WG	03060 Protein export	Genetic information processing	23	-0.482672	-1.57181	0.0315126	0.133575
232	SG vs. WG	WG	03030 DNA replication	Genetic information processing	38	-0.436871	-1.59062	0.00898876	0.142212
233	SG vs. WG	WG	03040 Spliceosome	Genetic information processing	136	-0.326617	-1.54023	0.00242718	0.156987
234	SG vs. WG	WG	04550 Signaling pathways regulating pluripotency of stem cells	Cell signaling and community	51	-0.367533	-1.47282	0.0116279	0.159419
235	SG vs. WG	WG	03041 Spliceosome	Genetic information processing	308	-0.280965	-1.47565	0	0.16581
236	SG vs. WG	WG	04212 Longevity regulating pathway - worm	Cell cycle and aging	113	-0.321105	-1.4764	0.0148148	0.175257
237	SG vs. WG	WG	03440 Homologous recombination	Genetic information processing	32	-0.424134	-1.51364	0.0218818	0.177552
238	SG vs. WG	WG	00900 Terpenoid backbone biosynthesis	Metabolism	36	-0.397407	-1.4822	0.0314607	0.179277
239	SG vs. WG	WG	05110 Vibrio cholerae infection	Immune system and infection	47	-0.39027	-1.50164	0.0246637	0.179493
240	SG vs. WG	WG	03110 Chaperones and folding catalysts	Genetic information processing	207	-0.278092	-1.38851	0.00511509	0.237447
241	SG vs. WG	WG	05225 Hepatocellular carcinoma	Human diseases	75	-0.32634	-1.40222	0.0350467	0.238047
242	SG vs. CG	CG	05171 Coronavirus disease - COVID-19	Immune system and infection	124	-0.550863	-2.85796	0	0
243	SG vs. CG	CG	03010 Ribosome	Genetic information processing	132	-0.468154	-2.41203	0	0
244	SG vs. CG	CG	04670 Leukocyte transendothelial migration	Immune system and infection	47	-0.536807	-2.26972	0	0
245	SG vs. CG	CG	04812 Cytoskeleton proteins	Cell signaling and community	374	-0.354471	-2.15618	0	0.000908
246	SG vs. CG	CG	04810 Regulation of actin cytoskeleton	Cell signaling and community	104	-0.427359	-2.12923	0	0.00103505
247	SG vs. CG	CG	05416 Viral myocarditis	Human diseases	24	-0.563772	-2.01164	0	0.0065022
248	SG vs. CG	CG	05100 Bacterial invasion of epithelial cells	Immune system and infection	50	-0.477165	-2.0099	0	0.00557331
249	SG vs. CG	CG	04510 Focal adhesion	Cell signaling and community	141	-0.356766	-1.85951	0	0.0164239
250	SG vs. CG	CG	00535 Proteoglycans	Cell signaling and community	29	-0.494133	-1.85485	0	0.0153055
251	SG vs. CG	CG	04530 Tight junction	Cell signaling and community	108	-0.35624	-1.84551	0	0.0149923
252	SG vs. CG	CG	05410 Hypertrophic cardiomyopathy	Human diseases	60	-0.410997	-1.82662	0	0.015632
253	SG vs. CG	CG	04015 Rap1 signaling pathway	Cell signaling and community	149	-0.340201	-1.81102	0	0.0167395
254	SG vs. CG	CG	04515 Cell adhesion molecules	Cell signaling and community	80	-0.365363	-1.79565	0	0.0179848
255	SG vs. CG	CG	05414 Dilated cardiomyopathy	Human diseases	63	-0.388996	-1.7749	0	0.0191119
256	SG vs. CG	CG	03011 Ribosome	Genetic information processing	168	-0.324851	-1.7501	0	0.0217731
257	SG vs. CG	CG	00073 Cutin, suberine and wax biosynthesis	Metabolism	27	-0.457188	-1.72888	0.00692042	0.0241732
258	SG vs. CG	CG	05130 Pathogenic Escherichia coli infection	Immune system and infection	106	-0.335187	-1.71951	0	0.0242334
259	SG vs. CG	CG	04666 Fc gamma R-mediated phagocytosis	Immune system and infection	47	-0.402247	-1.71855	0	0.0228871
260	SG vs. CG	CG	00511 Other glycan degradation	Metabolism	35	-0.412924	-1.67972	0.00634921	0.0296135
261	SG vs. CG	CG	00270 Cysteine and methionine metabolism	Metabolism	51	-0.375308	-1.62769	0	0.0421979
262	SG vs. CG	CG	04370 VEGF signaling pathway	Cell signaling and community	22	-0.450626	-1.58794	0.0151976	0.0547127
263	SG vs. CG	CG	04147 Exosome	Cell signaling and community	664	-0.255933	-1.58783	0	0.0522258
264	SG vs. CG	CG	05412 Arrhythmogenic right ventricular cardiomyopathy	Human diseases	51	-0.368765	-1.58604	0	0.0505019
265	SG vs. CG	CG	04391 Hippo signaling pathway - fly	Cell signaling and community	64	-0.341088	-1.57168	0.00389105	0.0535032
266	SG vs. CG	CG	00513 Various types of N-glycan biosynthesis	Metabolism	42	-0.371085	-1.54241	0.00787402	0.0646822
267	SG vs. CG	CG	00510 N-Glycan biosynthesis	Metabolism	37	-0.384606	-1.5402	0.0245614	0.0632089
268	SG vs. CG	CG	00536 Glycosaminoglycan binding proteins	Cell signaling and community	110	-0.308086	-1.53233	0	0.0639984
269	SG vs. CG	CG	04514 Cell adhesion molecules	Cell signaling and community	47	-0.359375	-1.51368	0.0191571	0.0708913
270	SG vs. CG	CG	04390 Hippo signaling pathway	Cell signaling and community	69	-0.31244	-1.44471	0.0252101	0.108085
271	SG vs. CG	CG	04360 Axon guidance	Miscellaneous	90	-0.290573	-1.42805	0.00956938	0.117637
272	SG vs. CG	CG	04213 Longevity regulating pathway - multiple species	Cell cycle and aging	78	-0.293671	-1.38374	0.0170213	0.154793
273	SG vs. CG	CG	05206 MicroRNAs in cancer	Human diseases	105	-0.273785	-1.37645	0.0220994	0.157987
274	SG vs. CG	CG	04014 Ras signaling pathway	Cell signaling and community	125	-0.25584	-1.3406	0.0201005	0.194399
275	SG vs. CG	CG	05205 Proteoglycans in cancer	Human diseases	159	-0.248126	-1.34044	0.00666667	0.189004
276	SG vs. CG	SG	03050 Proteasome	Genetic information processing	42	0.587689	2.13342	0	0.000853933
277	SG vs. CG	SG	03022 Basal transcription factors	Genetic information processing	32	0.615768	2.09338	0	0.000426966
278	SG vs. CG	SG	03051 Proteasome	Genetic information processing	64	0.479452	1.85851	0.00131234	0.0319411
279	SG vs. CG	SG	00630 Glyoxylate and dicarboxylate metabolism	Metabolism	41	0.498456	1.78081	0.00141243	0.0603271
280	SG vs. CG	SG	04120 Ubiquitin mediated proteolysis	Genetic information processing	111	0.403969	1.71314	0	0.102338
281	SG vs. CG	SG	04659 Th17 cell differentiation	Immune system and infection	21	0.558199	1.68781	0.0107858	0.109609
282	SG vs. CG	SG	01007 Amino acid related enzymes	Metabolism	63	0.434849	1.68568	0.00384615	0.0958576
283	SG vs. CG	SG	00071 Fatty acid degradation	Metabolism	33	0.486577	1.68052	0.00564972	0.0880445
284	SG vs. CG	SG	04920 Adipocytokine signaling pathway	Endocrine system	27	0.509181	1.66308	0.0119048	0.0932007
285	SG vs. CG	SG	04622 RIG-I-like receptor signaling pathway	Immune system and infection	22	0.530189	1.63587	0.0130624	0.114489
286	SG vs. CG	SG	03015 mRNA surveillance pathway	Genetic information processing	78	0.403417	1.6329	0.00256739	0.106493
287	SG vs. CG	SG	04936 Alcoholic liver disease	Human diseases	97	0.37742	1.59449	0.00504414	0.148861
288	SG vs. CG	SG	04137 Mitophagy - animal	Cell cycle and aging	39	0.450657	1.58328	0.0142248	0.154418
289	SG vs. CG	SG	01523 Antifolate resistance	Human diseases	30	0.46338	1.57469	0.0191176	0.156559
290	SG vs. CG	SG	03420 Nucleotide excision repair	Genetic information processing	76	0.387299	1.56564	0.00527009	0.159631
291	SG vs. CG	SG	04657 IL-17 signaling pathway	Immune system and infection	22	0.512582	1.56293	0.0146199	0.153201
292	SG vs. CG	SG	04121 Ubiquitin system	Genetic information processing	652	0.315049	1.56119	0	0.146288
293	SG vs. CG	SG	03021 Transcription machinery	Genetic information processing	260	0.326504	1.52828	0.00111235	0.188009
294	SG vs. CG	SG	05169 Epstein-Barr virus infection	Immune system and infection	87	0.369896	1.52366	0.017744	0.185284
295	SG vs. CG	SG	03013 Nucleocytoplasmic transport	Genetic information processing	175	0.33851	1.51667	0.00226757	0.187279
296	SG vs. CG	SG	03041 Spliceosome	Genetic information processing	308	0.319941	1.51513	0.00108814	0.180733
297	SG vs. CG	SG	00970 Aminoacyl-tRNA biosynthesis	Genetic information processing	48	0.410219	1.50251	0.0312076	0.192647
298	SG vs. CG	SG	04961 Endocrine and other factor-regulated calcium reabsorption	Miscellaneous	36	0.432539	1.49655	0.0356125	0.194651
299	SG vs. CG	SG	03400 DNA repair and recombination proteins	Genetic information processing	299	0.31487	1.49392	0	0.189847
300	SG vs. CG	SG	04931 Insulin resistance	Human diseases	65	0.370821	1.47304	0.0313725	0.220011
301	SG vs. CG	SG	03016 Transfer RNA biogenesis	Genetic information processing	235	0.315507	1.47282	0.00333704	0.212063
302	SG vs. CG	SG	04668 TNF signaling pathway	Cell signaling and community	33	0.431215	1.47175	0.0456491	0.205661
303	SG vs. CG	SG	04218 Cellular senescence	Cell cycle and aging	90	0.354282	1.47085	0.0188917	0.199724
304	SG vs. CG	SG	04922 Glucagon signaling pathway	Endocrine system	59	0.375118	1.46974	0.03989	0.194961
305	SG vs. CG	SG	00500 Starch and sucrose metabolism	Metabolism	35	0.423047	1.46341	0.0487106	0.198493
306	SG vs. CG	SG	04071 Sphingolipid signaling pathway	Cell signaling and community	53	0.390337	1.46163	0.0319149	0.194959
307	SG vs. CG	SG	00010 Glycolysis / Gluconeogenesis	Metabolism	45	0.408802	1.45488	0.0422535	0.199788
308	SG vs. CG	SG	03029 Mitochondrial biogenesis	Genetic information processing	439	0.297412	1.45231	0.00104603	0.197889
309	SG vs. CG	SG	05168 Herpes simplex virus 1 infection	Immune system and infection	240	0.311777	1.45222	0.00655738	0.192331
310	SG vs. CG	SG	04624 Toll and Imd signaling pathway	Immune system and infection	68	0.364723	1.4357	0.0364109	0.209734
311	SG vs. CG	SG	00520 Amino sugar and nucleotide sugar metabolism	Metabolism	72	0.354298	1.41437	0.0396927	0.230568
312	SG vs. CG	SG	03019 Messenger RNA biogenesis	Genetic information processing	468	0.289672	1.4087	0.0010395	0.235249
313	NG vs. CG	CG	03010 Ribosome	Genetic information processing	132	-0.70246	-3.22247	0	0
314	NG vs. CG	CG	03011 Ribosome	Genetic information processing	168	-0.649257	-3.09232	0	0
315	NG vs. CG	CG	05171 Coronavirus disease - COVID-19	Immune system and infection	124	-0.637645	-2.85916	0	0
316	NG vs. CG	CG	00270 Cysteine and methionine metabolism	Metabolism	51	-0.436513	-1.67514	0.00643087	0.136423
317	NG vs. CG	CG	00980 Metabolism of xenobiotics by cytochrome P450	Metabolism	59	-0.41583	-1.6466	0.00310559	0.143094
318	NG vs. CG	CG	05204 Chemical carcinogenesis - DNA adducts	Human diseases	56	-0.414708	-1.6433	0.00633914	0.122701
319	NG vs. CG	CG	03012 Translation factors	Genetic information processing	74	-0.388018	-1.61841	0.00797448	0.134505
320	NG vs. CG	CG	00982 Drug metabolism - cytochrome P450	Metabolism	55	-0.408468	-1.6092	0.00305344	0.130322
321	NG vs. CG	NG	04929 GnRH secretion	Endocrine system	127	0.408146	2.02414	0	0.0128486
322	NG vs. CG	NG	04926 Relaxin signaling pathway	Endocrine system	91	0.428343	2.00503	0	0.0103651
323	NG vs. CG	NG	04727 GABAergic synapse	Miscellaneous	140	0.397502	1.99413	0	0.00868764
324	NG vs. CG	NG	04512 ECM-receptor interaction	Cell signaling and community	108	0.411717	1.97464	0	0.0102482
325	NG vs. CG	NG	05146 Amoebiasis	Immune system and infection	88	0.416845	1.93115	0	0.0134563
326	NG vs. CG	NG	05032 Morphine addiction	Human diseases	142	0.386955	1.92357	0	0.0133913
327	NG vs. CG	NG	05223 Non-small cell lung cancer	Human diseases	22	0.546397	1.84936	0.00243309	0.0285517
328	NG vs. CG	NG	04933 AGE-RAGE signaling pathway in diabetic complications	Human diseases	72	0.41523	1.84053	0	0.027029
329	NG vs. CG	NG	02010 ABC transporters	Metabolism	47	0.452871	1.82177	0	0.0283944
330	NG vs. CG	NG	04742 Taste transduction	Miscellaneous	115	0.373653	1.78581	0	0.0370203
331	NG vs. CG	NG	00536 Glycosaminoglycan binding proteins	Cell signaling and community	110	0.366155	1.7564	0	0.0435654
332	NG vs. CG	NG	05213 Endometrial cancer	Human diseases	25	0.499005	1.74356	0.0123457	0.0449018
333	NG vs. CG	NG	00071 Fatty acid degradation	Metabolism	33	0.468695	1.72129	0.00810811	0.0500002
334	NG vs. CG	NG	04725 Cholinergic synapse	Miscellaneous	53	0.404337	1.69485	0.0025974	0.0605854
335	NG vs. CG	NG	04664 Fc epsilon RI signaling pathway	Immune system and infection	22	0.486562	1.64758	0.025641	0.0834073
336	NG vs. CG	NG	05222 Small cell lung cancer	Human diseases	52	0.39789	1.63754	0.0027248	0.0845166
337	NG vs. CG	NG	04915 Estrogen signaling pathway	Endocrine system	163	0.319561	1.61126	0	0.100872
338	NG vs. CG	NG	04975 Fat digestion and absorption	Miscellaneous	50	0.387899	1.59919	0.0084507	0.104606
339	NG vs. CG	NG	04928 Parathyroid hormone synthesis, secretion and action	Endocrine system	48	0.3807	1.59811	0.00512821	0.0992801
340	NG vs. CG	NG	04141 Protein processing in endoplasmic reticulum	Genetic information processing	143	0.315746	1.59372	0.0058997	0.0988233
341	NG vs. CG	NG	04925 Aldosterone synthesis and secretion	Endocrine system	102	0.334755	1.583	0.00293255	0.102297
342	NG vs. CG	NG	04151 PI3K-Akt signaling pathway	Cell signaling and community	174	0.301768	1.57569	0	0.103139
343	NG vs. CG	NG	04510 Focal adhesion	Cell signaling and community	141	0.310646	1.56078	0.003003	0.110199
344	NG vs. CG	NG	04935 Growth hormone synthesis, secretion and action	Endocrine system	69	0.350555	1.56032	0.00806452	0.105886
345	NG vs. CG	NG	01001 Protein kinases	Metabolism	309	0.278995	1.55666	0	0.103972
346	NG vs. CG	NG	05200 Pathways in cancer	Human diseases	217	0.284741	1.53078	0.00338983	0.119138
347	NG vs. CG	NG	01522 Endocrine resistance	Human diseases	54	0.365367	1.52978	0.0167598	0.115857
348	NG vs. CG	NG	05165 Human papillomavirus infection	Immune system and infection	211	0.285998	1.52953	0	0.111842
349	NG vs. CG	NG	04666 Fc gamma R-mediated phagocytosis	Immune system and infection	47	0.368936	1.48199	0.025641	0.152938
350	NG vs. CG	NG	05231 Choline metabolism in cancer	Human diseases	79	0.323482	1.47056	0.0138504	0.16046
351	NG vs. CG	NG	04062 Chemokine signaling pathway	Immune system and infection	74	0.33537	1.46727	0.0134771	0.158154
352	NG vs. CG	NG	05226 Gastric cancer	Human diseases	69	0.33247	1.4612	0.0201729	0.16011
353	NG vs. CG	NG	04080 Neuroactive ligand-receptor interaction	Cell signaling and community	208	0.270678	1.45216	0	0.160487
354	NG vs. CG	NG	04024 cAMP signaling pathway	Cell signaling and community	241	0.267396	1.44247	0	0.167981
355	NG vs. CG	NG	04015 Rap1 signaling pathway	Cell signaling and community	149	0.286094	1.41523	0.0223642	0.198451
356	NG vs. CG	NG	04974 Protein digestion and absorption	Miscellaneous	148	0.277418	1.39385	0.0152905	0.225129
357	NG vs. CG	NG	04723 Retrograde endocannabinoid signaling	Miscellaneous	74	0.307697	1.38204	0.0373563	0.231514
358	NG vs. CG	NG	04136 Autophagy - other	Cell cycle and aging	223	0.25795	1.38164	0.00653595	0.226341

## Sheet: Table S6
Table S6. Enriched KEGG pathways of non-normalized datasets based on GSEAs, which in bold represent the shared ones from the same pairwise comparison between non-normalized and normalized datasets.
NO.	Pairwise Comparison	Up-regulated Group	Enriched KEGG Pathway	High-level Functional Category	Geneset Size	Enrichment Score (ES)	Normalized Enrichment Score (NES)	Nominal p-value	FDR q-value
1	CG vs. WG	CG	04810 Regulation of actin cytoskeleton	Cell signaling and community	104	0.48578	2.40888	0	0
2	CG vs. WG	CG	04512 ECM-receptor interaction	Cell signaling and community	108	0.398876	2.03855	0	0.00676942
3	CG vs. WG	CG	05100 Bacterial invasion of epithelial cells	Immune system and infection	50	0.488799	2.11134	0	0.00726864
4	CG vs. WG	CG	04510 Focal adhesion	Cell signaling and community	141	0.396569	2.05938	0	0.00770303
5	CG vs. WG	CG	00535 Proteoglycans	Cell signaling and community	29	0.536715	2.04268	0	0.00846178
6	CG vs. WG	CG	04052 Cytokines and growth factors	Cell signaling and community	17	0.618714	1.99414	0	0.011058
7	CG vs. WG	CG	05410 Hypertrophic cardiomyopathy	Human diseases	60	0.437891	1.93975	0	0.01297
8	CG vs. WG	CG	04670 Leukocyte transendothelial migration	Immune system and infection	47	0.441906	1.89195	0	0.0140321
9	CG vs. WG	CG	04812 Cytoskeleton proteins	Cell signaling and community	374	0.331248	1.94565	0	0.0142138
10	CG vs. WG	CG	05414 Dilated cardiomyopathy	Human diseases	63	0.419501	1.89624	0	0.0154353
11	CG vs. WG	CG	04515 Cell adhesion molecules	Cell signaling and community	80	0.39925	1.8986	0	0.0166437
12	CG vs. WG	CG	05130 Pathogenic Escherichia coli infection	Immune system and infection	106	0.373564	1.85234	0	0.0172252
13	CG vs. WG	CG	04015 Rap1 signaling pathway	Cell signaling and community	149	0.346932	1.83528	0	0.0175656
14	CG vs. WG	CG	04514 Cell adhesion molecules	Cell signaling and community	47	0.408505	1.76031	0	0.026715
15	CG vs. WG	CG	05135 Yersinia infection	Immune system and infection	76	0.38033	1.77089	0	0.0279169
16	CG vs. WG	CG	05416 Viral myocarditis	Human diseases	24	0.490463	1.7612	0	0.0283217
17	CG vs. WG	CG	05412 Arrhythmogenic right ventricular cardiomyopathy	Human diseases	51	0.387503	1.73514	0	0.0304358
18	CG vs. WG	CG	04950 Maturity onset diabetes of the young	Human diseases	22	0.482998	1.68649	0.016	0.0428668
19	CG vs. WG	CG	00350 Tyrosine metabolism	Metabolism	34	0.404011	1.61257	0.0102041	0.0692143
20	CG vs. WG	CG	04360 Axon guidance	Miscellaneous	90	0.329245	1.58114	0	0.0841359
21	CG vs. WG	CG	05145 Toxoplasmosis	Immune system and infection	46	0.358612	1.49755	0.0177515	0.119367
22	CG vs. WG	CG	04530 Tight junction	Cell signaling and community	108	0.289054	1.50396	0	0.123926
23	CG vs. WG	CG	04975 Fat digestion and absorption	Miscellaneous	50	0.344834	1.51691	0.0164835	0.124765
24	CG vs. WG	CG	00511 Other glycan degradation	Metabolism	35	0.375705	1.5096	0.0432692	0.12485
25	CG vs. WG	CG	04151 PI3K-Akt signaling pathway	Cell signaling and community	174	0.263796	1.45599	0	0.146677
26	CG vs. WG	CG	05140 Leishmaniasis	Immune system and infection	26	0.392773	1.4501	0.0375	0.146845
27	CG vs. WG	CG	00536 Glycosaminoglycan binding proteins	Cell signaling and community	110	0.28415	1.44488	0.0240964	0.146849
28	CG vs. WG	CG	05133 Pertussis	Immune system and infection	38	0.347524	1.41359	0.0301508	0.158223
29	CG vs. WG	CG	05415 Diabetic cardiomyopathy	Human diseases	258	0.254711	1.41585	0	0.16126
30	CG vs. WG	CG	04020 Calcium signaling pathway	Cell signaling and community	107	0.264337	1.34247	0.0306122	0.184848
31	CG vs. WG	CG	04145 Phagosome	Immune system and infection	193	0.253214	1.37529	0	0.185675
32	CG vs. WG	CG	04040 Ion channels	Cell signaling and community	169	0.242952	1.34452	0	0.186946
33	CG vs. WG	CG	04977 Vitamin digestion and absorption	Miscellaneous	87	0.278883	1.35262	0.00934579	0.188413
34	CG vs. WG	CG	04014 Ras signaling pathway	Cell signaling and community	125	0.270226	1.3588	0	0.190116
35	CG vs. WG	CG	04520 Adherens junction	Cell signaling and community	49	0.306077	1.33008	0.0470588	0.190138
36	CG vs. WG	CG	04666 Fc gamma R-mediated phagocytosis	Immune system and infection	47	0.3302	1.36563	0.0459184	0.191425
37	CG vs. WG	CG	04611 Platelet activation	Immune system and infection	98	0.274465	1.35991	0.0238095	0.1938
38	CG vs. WG	CG	05132 Salmonella infection	Immune system and infection	216	0.233054	1.312	0	0.208328
39	CG vs. WG	CG	00020 Citrate cycle (TCA cycle)	Metabolism	127	0.250029	1.29426	0.0410959	0.218708
40	CG vs. WG	CG	05205 Proteoglycans in cancer	Human diseases	159	0.240021	1.29563	0.0204082	0.221621
41	CG vs. WG	CG	05131 Shigellosis	Immune system and infection	209	0.225365	1.26041	0.03125	0.242139
42	NG vs. WG	NG	04515 Cell adhesion molecules	Cell signaling and community	80	0.625602	2.17887	0	0
43	NG vs. WG	NG	05100 Bacterial invasion of epithelial cells	Immune system and infection	50	0.645837	2.11052	0	0
44	NG vs. WG	NG	04810 Regulation of actin cytoskeleton	Cell signaling and community	104	0.582505	2.09386	0	0
45	NG vs. WG	NG	04360 Axon guidance	Miscellaneous	90	0.590736	2.08376	0	0
46	NG vs. WG	NG	04670 Leukocyte transendothelial migration	Immune system and infection	47	0.636868	2.07353	0	0
47	NG vs. WG	NG	04510 Focal adhesion	Cell signaling and community	141	0.563963	2.07179	0	0
48	NG vs. WG	NG	04370 VEGF signaling pathway	Cell signaling and community	22	0.695074	1.95764	0	0.00127295
49	NG vs. WG	NG	00535 Proteoglycans	Cell signaling and community	29	0.634991	1.9274	0	0.00173249
50	NG vs. WG	NG	00536 Glycosaminoglycan binding proteins	Cell signaling and community	110	0.519702	1.885	0	0.00242153
51	NG vs. WG	NG	04514 Cell adhesion molecules	Cell signaling and community	47	0.576524	1.87307	0	0.00286384
52	NG vs. WG	NG	04015 Rap1 signaling pathway	Cell signaling and community	149	0.503836	1.86428	0	0.00287135
53	NG vs. WG	NG	05033 Nicotine addiction	Human diseases	18	0.685046	1.83929	0	0.00403618
54	NG vs. WG	NG	05135 Yersinia infection	Immune system and infection	76	0.526388	1.82943	0	0.00410576
55	NG vs. WG	NG	05231 Choline metabolism in cancer	Human diseases	79	0.51705	1.82082	0	0.00426223
56	NG vs. WG	NG	05140 Leishmaniasis	Immune system and infection	26	0.621078	1.8217	0.00240096	0.00447884
57	NG vs. WG	NG	04933 AGE-RAGE signaling pathway in diabetic complications	Human diseases	72	0.528646	1.82438	0	0.00458787
58	NG vs. WG	NG	04071 Sphingolipid signaling pathway	Cell signaling and community	53	0.551884	1.81188	0	0.00476126
59	NG vs. WG	NG	04918 Thyroid hormone synthesis	Endocrine system	48	0.54874	1.79374	0	0.00483955
60	NG vs. WG	NG	04911 Insulin secretion	Endocrine system	61	0.5365	1.79584	0	0.00488592
61	NG vs. WG	NG	04935 Growth hormone synthesis, secretion and action	Endocrine system	69	0.524847	1.80539	0	0.00493785
62	NG vs. WG	NG	04520 Adherens junction	Cell signaling and community	49	0.554201	1.7992	0	0.0049867
63	NG vs. WG	NG	04611 Platelet activation	Immune system and infection	98	0.501691	1.77992	0	0.00623152
64	NG vs. WG	NG	04975 Fat digestion and absorption	Miscellaneous	50	0.532218	1.77451	0.00112994	0.0062856
65	NG vs. WG	NG	05223 Non-small cell lung cancer	Human diseases	22	0.631776	1.77506	0.00254453	0.0065165
66	NG vs. WG	NG	04014 Ras signaling pathway	Cell signaling and community	125	0.48453	1.75886	0	0.00713659
67	NG vs. WG	NG	04512 ECM-receptor interaction	Cell signaling and community	108	0.491857	1.75951	0	0.00742205
68	NG vs. WG	NG	04020 Calcium signaling pathway	Cell signaling and community	107	0.483487	1.73937	0	0.00927459
69	NG vs. WG	NG	04151 PI3K-Akt signaling pathway	Cell signaling and community	174	0.459868	1.73037	0	0.010246
70	NG vs. WG	NG	04660 T cell receptor signaling pathway	Immune system and infection	35	0.553631	1.71205	0	0.0103739
71	NG vs. WG	NG	04040 Ion channels	Cell signaling and community	169	0.455483	1.71595	0	0.0103757
72	NG vs. WG	NG	05212 Pancreatic cancer	Human diseases	32	0.577799	1.71361	0.00117786	0.010479
73	NG vs. WG	NG	04664 Fc epsilon RI signaling pathway	Immune system and infection	22	0.610504	1.71768	0.0037594	0.0105548
74	NG vs. WG	NG	04730 Long-term depression	Miscellaneous	23	0.597049	1.72079	0.002442	0.0107101
75	NG vs. WG	NG	04010 MAPK signaling pathway	Cell signaling and community	126	0.46811	1.70305	0	0.010971
76	NG vs. WG	NG	04530 Tight junction	Cell signaling and community	108	0.475061	1.70509	0	0.0110025
77	NG vs. WG	NG	04666 Fc gamma R-mediated phagocytosis	Immune system and infection	47	0.539349	1.72167	0.00113766	0.011012
78	NG vs. WG	NG	04926 Relaxin signaling pathway	Endocrine system	91	0.485157	1.70081	0	0.0110446
79	NG vs. WG	NG	04960 Aldosterone-regulated sodium reabsorption	Miscellaneous	32	0.568762	1.7063	0	0.0111481
80	NG vs. WG	NG	05146 Amoebiasis	Immune system and infection	88	0.479231	1.6952	0	0.0112307
81	NG vs. WG	NG	04662 B cell receptor signaling pathway	Immune system and infection	25	0.58563	1.69701	0.00722022	0.0113674
82	NG vs. WG	NG	04540 Gap junction	Cell signaling and community	55	0.51016	1.68837	0.00111235	0.0120613
83	NG vs. WG	NG	04392 Hippo signaling pathway - multiple species	Cell signaling and community	15	0.652524	1.68445	0.00524246	0.0125729
84	NG vs. WG	NG	04012 ErbB signaling pathway	Cell signaling and community	38	0.544851	1.68151	0.00114943	0.0128097
85	NG vs. WG	NG	04090 CD molecules	Cell signaling and community	138	0.460291	1.68066	0	0.0128111
86	NG vs. WG	NG	04745 Phototransduction - fly	Miscellaneous	38	0.528872	1.66961	0.00230415	0.014504
87	NG vs. WG	NG	04726 Serotonergic synapse	Miscellaneous	45	0.516429	1.66675	0.00226757	0.0147026
88	NG vs. WG	NG	04950 Maturity onset diabetes of the young	Human diseases	22	0.580096	1.66349	0.00862069	0.0150207
89	NG vs. WG	NG	04052 Cytokines and growth factors	Cell signaling and community	17	0.618051	1.65784	0.00632911	0.0150992
90	NG vs. WG	NG	04361 Axon regeneration	Miscellaneous	81	0.476586	1.65904	0.00106383	0.0151465
91	NG vs. WG	NG	04725 Cholinergic synapse	Miscellaneous	53	0.500582	1.65969	0.00337458	0.0154218
92	NG vs. WG	NG	00513 Various types of N-glycan biosynthesis	Metabolism	42	0.515427	1.6551	0.00113895	0.0154405
93	NG vs. WG	NG	04964 Proximal tubule bicarbonate reclamation	Miscellaneous	18	0.614892	1.65238	0.0154242	0.0155792
94	NG vs. WG	NG	04072 Phospholipase D signaling pathway	Cell signaling and community	80	0.477945	1.65027	0.00107296	0.0157493
95	NG vs. WG	NG	04270 Vascular smooth muscle contraction	Miscellaneous	83	0.465004	1.63504	0.00106724	0.0181335
96	NG vs. WG	NG	04320 Dorso-ventral axis formation	Miscellaneous	39	0.524254	1.63677	0.00590319	0.0183477
97	NG vs. WG	NG	05210 Colorectal cancer	Human diseases	38	0.526741	1.63563	0.00816803	0.0183551
98	NG vs. WG	NG	05215 Prostate cancer	Human diseases	48	0.503009	1.6308	0.00564972	0.0185781
99	NG vs. WG	NG	04031 GTP-binding proteins	Cell signaling and community	87	0.462316	1.62663	0.00214133	0.0186141
100	NG vs. WG	NG	04928 Parathyroid hormone synthesis, secretion and action	Endocrine system	48	0.496873	1.62674	0.0113379	0.0188588
101	NG vs. WG	NG	04721 Synaptic vesicle cycle	Miscellaneous	61	0.475327	1.62813	0.0032967	0.0188616
102	NG vs. WG	NG	05230 Central carbon metabolism in cancer	Human diseases	34	0.528049	1.6308	0.00468933	0.018904
103	NG vs. WG	NG	04713 Circadian entrainment	Miscellaneous	61	0.485019	1.62178	0.00110011	0.0193457
104	NG vs. WG	NG	05130 Pathogenic Escherichia coli infection	Immune system and infection	106	0.448097	1.62025	0.00104493	0.019509
105	NG vs. WG	NG	04812 Cytoskeleton proteins	Cell signaling and community	374	0.416013	1.61533	0	0.0203741
106	NG vs. WG	NG	00410 beta-Alanine metabolism	Metabolism	33	0.524764	1.61275	0.0094451	0.0206539
107	NG vs. WG	NG	05163 Human cytomegalovirus infection	Immune system and infection	98	0.448223	1.60826	0	0.0215531
108	NG vs. WG	NG	05410 Hypertrophic cardiomyopathy	Human diseases	60	0.477263	1.60202	0.00442478	0.0219064
109	NG vs. WG	NG	04940 Type I diabetes mellitus	Human diseases	17	0.600274	1.6	0.0156047	0.0220695
110	NG vs. WG	NG	00232 Caffeine metabolism	Metabolism	17	0.606947	1.59891	0.0194553	0.022077
111	NG vs. WG	NG	05205 Proteoglycans in cancer	Human diseases	159	0.429545	1.60224	0	0.0221349
112	NG vs. WG	NG	05160 Hepatitis C	Immune system and infection	54	0.483179	1.60264	0.00558036	0.0223125
113	NG vs. WG	NG	05226 Gastric cancer	Human diseases	70	0.468899	1.60313	0.00110375	0.0224674
114	NG vs. WG	NG	00071 Fatty acid degradation	Metabolism	33	0.525051	1.60402	0.00834327	0.0226122
115	NG vs. WG	NG	04391 Hippo signaling pathway - fly	Cell signaling and community	64	0.467872	1.5847	0.0120614	0.025569
116	NG vs. WG	NG	04921 Oxytocin signaling pathway	Endocrine system	86	0.445502	1.57314	0.00430108	0.0289376
117	NG vs. WG	NG	00592 alpha-Linolenic acid metabolism	Metabolism	19	0.574648	1.57059	0.0219512	0.0293607
118	NG vs. WG	NG	05412 Arrhythmogenic right ventricular cardiomyopathy	Human diseases	51	0.475612	1.56651	0.00891862	0.0296567
119	NG vs. WG	NG	04062 Chemokine signaling pathway	Immune system and infection	74	0.456918	1.56871	0.00215983	0.0296705
120	NG vs. WG	NG	04022 cGMP-PKG signaling pathway	Cell signaling and community	106	0.436073	1.56686	0	0.0299084
121	NG vs. WG	NG	04917 Prolactin signaling pathway	Endocrine system	40	0.492093	1.56292	0.0114943	0.0305205
122	NG vs. WG	NG	05222 Small cell lung cancer	Human diseases	52	0.474973	1.55933	0.00558659	0.0315043
123	NG vs. WG	NG	04927 Cortisol synthesis and secretion	Endocrine system	38	0.492077	1.54953	0.00832342	0.0346054
124	NG vs. WG	NG	04990 Domain-containing proteins not elsewhere classified	Cell signaling and community	116	0.428653	1.54157	0	0.0370652
125	NG vs. WG	NG	04066 HIF-1 signaling pathway	Cell signaling and community	61	0.460849	1.54258	0.00772627	0.0372375
126	NG vs. WG	NG	05221 Acute myeloid leukemia	Human diseases	25	0.529017	1.53538	0.0247525	0.0381444
127	NG vs. WG	NG	05200 Pathways in cancer	Human diseases	217	0.405249	1.53631	0	0.03829
128	NG vs. WG	NG	05161 Hepatitis B	Immune system and infection	67	0.449567	1.53714	0.00990099	0.0383798
129	NG vs. WG	NG	01521 EGFR tyrosine kinase inhibitor resistance	Human diseases	30	0.50985	1.52862	0.0182927	0.0386011
130	NG vs. WG	NG	05203 Viral carcinogenesis	Human diseases	102	0.426655	1.53228	0.00105042	0.0389346
131	NG vs. WG	NG	01522 Endocrine resistance	Human diseases	54	0.462138	1.52898	0.00997783	0.0389602
132	NG vs. WG	NG	01001 Protein kinases	Metabolism	310	0.398859	1.53074	0	0.0391847
133	NG vs. WG	NG	04650 Natural killer cell mediated cytotoxicity	Immune system and infection	26	0.523197	1.52958	0.0274463	0.0391868
134	NG vs. WG	NG	05165 Human papillomavirus infection	Immune system and infection	212	0.403112	1.5227	0	0.0403478
135	NG vs. WG	NG	05414 Dilated cardiomyopathy	Human diseases	63	0.451277	1.51929	0.0108932	0.0408652
136	NG vs. WG	NG	04934 Cushing syndrome	Human diseases	85	0.431999	1.52001	0.00965665	0.0410382
137	NG vs. WG	NG	00230 Purine metabolism	Metabolism	127	0.413183	1.51207	0.00104058	0.0434437
138	NG vs. WG	NG	05213 Endometrial cancer	Human diseases	25	0.519638	1.50997	0.0234858	0.0439884
139	NG vs. WG	NG	04630 JAK-STAT signaling pathway	Cell signaling and community	26	0.51326	1.50869	0.0273632	0.044102
140	NG vs. WG	NG	00220 Arginine biosynthesis	Metabolism	21	0.545115	1.50612	0.0333745	0.0448982
141	NG vs. WG	NG	05145 Toxoplasmosis	Immune system and infection	46	0.462477	1.50223	0.0227273	0.0464223
142	NG vs. WG	NG	01523 Antifolate resistance	Human diseases	30	0.494761	1.49548	0.0276442	0.049127
143	NG vs. WG	NG	05170 Human immunodeficiency virus 1 infection	Immune system and infection	96	0.420173	1.48504	0.00419727	0.0532043
144	NG vs. WG	NG	04724 Glutamatergic synapse	Miscellaneous	53	0.444771	1.48348	0.0133333	0.0535169
145	NG vs. WG	NG	04979 Cholesterol metabolism	Miscellaneous	69	0.436817	1.48549	0.0141458	0.053533
146	NG vs. WG	NG	00250 Alanine, aspartate and glutamate metabolism	Metabolism	30	0.492691	1.47455	0.0351515	0.058035
147	NG vs. WG	NG	04912 GnRH signaling pathway	Endocrine system	65	0.434187	1.4676	0.019802	0.0606138
148	NG vs. WG	NG	04970 Salivary secretion	Miscellaneous	69	0.428976	1.46833	0.0100446	0.0608511
149	NG vs. WG	NG	04925 Aldosterone synthesis and secretion	Endocrine system	103	0.41258	1.46411	0.0134576	0.0619685
150	NG vs. WG	NG	04380 Osteoclast differentiation	Miscellaneous	32	0.481622	1.44932	0.0429234	0.0701342
151	NG vs. WG	NG	04658 Th1 and Th2 cell differentiation	Immune system and infection	21	0.525081	1.44955	0.0498753	0.0705779
152	NG vs. WG	NG	04550 Signaling pathways regulating pluripotency of stem cells	Cell signaling and community	51	0.438806	1.44747	0.0332188	0.070584
153	NG vs. WG	NG	04624 Toll and Imd signaling pathway	Immune system and infection	68	0.419152	1.44518	0.0268757	0.0712914
154	NG vs. WG	NG	04971 Gastric acid secretion	Miscellaneous	61	0.431922	1.44217	0.029148	0.0718013
155	NG vs. WG	NG	04144 Endocytosis	Immune system and infection	141	0.387468	1.44047	0.00821355	0.0722884
156	NG vs. WG	NG	04961 Endocrine and other factor-regulated calcium reabsorption	Miscellaneous	37	0.463318	1.44224	0.0330969	0.0723754
157	NG vs. WG	NG	04924 Renin secretion	Endocrine system	51	0.43117	1.42473	0.0392377	0.0814657
158	NG vs. WG	NG	05131 Shigellosis	Immune system and infection	209	0.375878	1.41679	0.00402414	0.0859786
159	NG vs. WG	NG	00260 Glycine, serine and threonine metabolism	Metabolism	51	0.428753	1.41089	0.045505	0.0902997
160	NG vs. WG	NG	04720 Long-term potentiation	Miscellaneous	46	0.439051	1.40706	0.0359551	0.0912276
161	NG vs. WG	NG	03320 PPAR signaling pathway	Endocrine system	70	0.41188	1.40741	0.0317982	0.0916346
162	NG vs. WG	NG	05417 Lipid and atherosclerosis	Human diseases	111	0.389372	1.40777	0.0124611	0.0921997
163	NG vs. WG	NG	04919 Thyroid hormone signaling pathway	Endocrine system	91	0.394131	1.40317	0.0243902	0.0929704
164	NG vs. WG	NG	05202 Transcriptional misregulation in cancer	Human diseases	81	0.403963	1.40356	0.0330138	0.0933997
165	NG vs. WG	NG	02010 ABC transporters	Metabolism	47	0.43571	1.39403	0.0480984	0.0991778
166	NG vs. WG	NG	04013 MAPK signaling pathway - fly	Cell signaling and community	124	0.380738	1.39419	0.0212089	0.0998112
167	NG vs. WG	NG	04722 Neurotrophin signaling pathway	Miscellaneous	69	0.404998	1.38024	0.0314534	0.107904
168	NG vs. WG	NG	05206 MicroRNAs in cancer	Human diseases	105	0.383026	1.38054	0.028125	0.108383
169	NG vs. WG	NG	00564 Glycerophospholipid metabolism	Metabolism	69	0.398629	1.37575	0.0371991	0.109652
170	NG vs. WG	NG	04914 Progesterone-mediated oocyte maturation	Endocrine system	58	0.407736	1.37401	0.044843	0.10972
171	NG vs. WG	NG	04070 Phosphatidylinositol signaling system	Cell signaling and community	164	0.369615	1.36523	0.0162437	0.114918
172	NG vs. WG	NG	04390 Hippo signaling pathway	Cell signaling and community	69	0.396323	1.36608	0.0422078	0.11493
173	NG vs. WG	NG	04976 Bile secretion	Miscellaneous	102	0.382038	1.36194	0.0382572	0.11732
174	NG vs. WG	NG	04261 Adrenergic signaling in cardiomyocytes	Miscellaneous	80	0.386062	1.35401	0.0409924	0.12231
175	NG vs. WG	NG	04146 Peroxisome	Immune system and infection	126	0.368724	1.33276	0.0260146	0.137263
176	NG vs. WG	NG	04974 Protein digestion and absorption	Miscellaneous	150	0.351407	1.29561	0.0439673	0.177015
177	SG vs. WG	SG	00190 Oxidative phosphorylation	Metabolism	191	0.47949	2.57255	0	0
178	SG vs. WG	SG	05012 Parkinson disease	Human diseases	300	0.399435	2.23767	0	0.000417508
179	SG vs. WG	SG	05020 Prion disease	Human diseases	275	0.406756	2.25976	0	0.00050101
180	SG vs. WG	SG	00010 Glycolysis / Gluconeogenesis	Metabolism	45	0.562197	2.341	0	0.000626263
181	SG vs. WG	SG	04723 Retrograde endocannabinoid signaling	Miscellaneous	74	0.489765	2.28051	0	0.000626263
182	SG vs. WG	SG	05415 Diabetic cardiomyopathy	Human diseases	258	0.411546	2.29834	0	0.000835017
183	SG vs. WG	SG	04714 Thermogenesis	Miscellaneous	260	0.379661	2.10007	0	0.00242434
184	SG vs. WG	SG	04932 Non-alcoholic fatty liver disease	Human diseases	188	0.379285	2.04811	0	0.00387296
185	SG vs. WG	SG	05208 Chemical carcinogenesis - reactive oxygen species	Human diseases	261	0.363654	2.01836	0	0.00518469
186	SG vs. WG	SG	05010 Alzheimer disease	Human diseases	450	0.312609	1.86109	0	0.0165
187	SG vs. WG	SG	05016 Huntington disease	Human diseases	440	0.312668	1.82112	0	0.0219261
188	SG vs. WG	SG	00620 Pyruvate metabolism	Metabolism	42	0.433871	1.75064	0	0.03796
189	SG vs. WG	SG	00071 Fatty acid degradation	Metabolism	33	0.445052	1.70731	0.011811	0.0493508
190	SG vs. WG	SG	00330 Arginine and proline metabolism	Metabolism	35	0.433609	1.68577	0.00353357	0.0530059
191	SG vs. WG	SG	00020 Citrate cycle (TCA cycle)	Metabolism	127	0.327489	1.65942	0	0.0605524
192	SG vs. WG	SG	00380 Tryptophan metabolism	Metabolism	42	0.398463	1.62875	0.0107527	0.0733558
193	SG vs. WG	SG	00500 Starch and sucrose metabolism	Metabolism	35	0.393484	1.55045	0.0258303	0.0968557
194	SG vs. WG	SG	05014 Amyotrophic lateral sclerosis	Human diseases	481	0.267178	1.5512	0	0.101155
195	SG vs. WG	SG	00520 Amino sugar and nucleotide sugar metabolism	Metabolism	72	0.333741	1.53447	0.00970874	0.102077
196	SG vs. WG	SG	00250 Alanine, aspartate and glutamate metabolism	Metabolism	30	0.412227	1.52748	0.0344828	0.102479
197	SG vs. WG	SG	00630 Glyoxylate and dicarboxylate metabolism	Metabolism	41	0.393724	1.57426	0.0113208	0.103088
198	SG vs. WG	SG	05130 Pathogenic Escherichia coli infection	Immune system and infection	106	0.32545	1.55416	0	0.104448
199	SG vs. WG	SG	00260 Glycine, serine and threonine metabolism	Metabolism	51	0.370371	1.5551	0.0168067	0.10982
200	SG vs. WG	SG	04260 Cardiac muscle contraction	Miscellaneous	51	0.346402	1.48922	0.0220588	0.13123
201	SG vs. WG	SG	04917 Prolactin signaling pathway	Endocrine system	40	0.369541	1.47791	0.0492424	0.135261
202	SG vs. WG	SG	04380 Osteoclast differentiation	Miscellaneous	32	0.399294	1.4699	0.0440678	0.137278
203	CG vs. WG	WG	03050 Proteasome	Genetic information processing	42	-0.679424	-2.26991	0	0
204	CG vs. WG	WG	03051 Proteasome	Genetic information processing	64	-0.602832	-2.1631	0	0
205	CG vs. WG	WG	03022 Basal transcription factors	Genetic information processing	32	-0.607855	-1.91222	0	0.00609399
206	CG vs. WG	WG	04110 Cell cycle	Cell cycle and aging	81	-0.504842	-1.88932	0	0.00655801
207	CG vs. WG	WG	03060 Protein export	Genetic information processing	23	-0.624183	-1.8425	0	0.0069041
208	CG vs. WG	WG	03041 Spliceosome	Genetic information processing	308	-0.444836	-1.86157	0	0.00731606
209	CG vs. WG	WG	04961 Endocrine and other factor-regulated calcium reabsorption	Miscellaneous	37	-0.573792	-1.85064	0	0.0075288
210	CG vs. WG	WG	04120 Ubiquitin mediated proteolysis	Genetic information processing	111	-0.459907	-1.78526	0	0.0134527
211	CG vs. WG	WG	03040 Spliceosome	Genetic information processing	136	-0.45153	-1.79087	0	0.0135446
212	CG vs. WG	WG	04659 Th17 cell differentiation	Immune system and infection	21	-0.612428	-1.75868	0.00278164	0.0172703
213	CG vs. WG	WG	00970 Aminoacyl-tRNA biosynthesis	Genetic information processing	48	-0.520874	-1.75984	0.00118483	0.0186833
214	CG vs. WG	WG	04141 Protein processing in endoplasmic reticulum	Genetic information processing	143	-0.437109	-1.73891	0	0.0212295
215	CG vs. WG	WG	03015 mRNA surveillance pathway	Genetic information processing	78	-0.463429	-1.71863	0.00113122	0.0261238
216	CG vs. WG	WG	03018 RNA degradation	Genetic information processing	55	-0.479123	-1.68459	0	0.0369498
217	CG vs. WG	WG	04710 Circadian rhythm	Miscellaneous	15	-0.631729	-1.65487	0.00686813	0.0501436
218	CG vs. WG	WG	05225 Hepatocellular carcinoma	Human diseases	76	-0.447749	-1.63276	0.0022805	0.0526817
219	CG vs. WG	WG	04920 Adipocytokine signaling pathway	Endocrine system	27	-0.524653	-1.63488	0.0101266	0.0543352
220	CG vs. WG	WG	03420 Nucleotide excision repair	Genetic information processing	76	-0.444865	-1.63852	0.00114943	0.0546062
221	CG vs. WG	WG	04978 Mineral absorption	Miscellaneous	33	-0.51638	-1.64012	0.00628141	0.0571288
222	CG vs. WG	WG	03400 DNA repair and recombination proteins	Genetic information processing	299	-0.386181	-1.60779	0	0.0587293
223	CG vs. WG	WG	01009 Protein phosphatases and associated proteins	Metabolism	258	-0.38879	-1.61057	0	0.059274
224	CG vs. WG	WG	04623 Cytosolic DNA-sensing pathway	Immune system and infection	28	-0.523189	-1.61767	0.0127551	0.0603419
225	CG vs. WG	WG	03012 Translation factors	Genetic information processing	74	-0.443147	-1.61067	0.00567537	0.0619459
226	CG vs. WG	WG	04137 Mitophagy - animal	Cell cycle and aging	39	-0.479316	-1.59366	0.00998752	0.0662417
227	CG vs. WG	WG	03410 Base excision repair	Genetic information processing	28	-0.511412	-1.5847	0.0100376	0.0700145
228	CG vs. WG	WG	03440 Homologous recombination	Genetic information processing	32	-0.493233	-1.5627	0.0191083	0.0854767
229	CG vs. WG	WG	04341 Hedgehog signaling pathway - fly	Cell signaling and community	28	-0.498834	-1.54722	0.0270619	0.0902144
230	CG vs. WG	WG	04115 p53 signaling pathway	Cell cycle and aging	43	-0.457161	-1.54817	0.0185185	0.0925875
231	CG vs. WG	WG	04150 mTOR signaling pathway	Cell signaling and community	106	-0.406133	-1.55028	0.00542299	0.093933
232	CG vs. WG	WG	03019 Messenger RNA biogenesis	Genetic information processing	468	-0.359427	-1.53953	0	0.094292
233	CG vs. WG	WG	01007 Amino acid related enzymes	Metabolism	63	-0.425286	-1.53396	0.016568	0.096933
234	CG vs. WG	WG	00900 Terpenoid backbone biosynthesis	Metabolism	36	-0.468166	-1.51482	0.0230179	0.110068
235	CG vs. WG	WG	05235 PD-L1 expression and PD-1 checkpoint pathway in cancer	Human diseases	30	-0.492469	-1.51675	0.0201005	0.111682
236	CG vs. WG	WG	05220 Chronic myeloid leukemia	Human diseases	35	-0.461297	-1.508	0.0343558	0.114122
237	CG vs. WG	WG	05169 Epstein-Barr virus infection	Immune system and infection	87	-0.402281	-1.50148	0.00771775	0.117884
238	CG vs. WG	WG	00240 Pyrimidine metabolism	Metabolism	53	-0.428502	-1.48086	0.026538	0.127428
239	CG vs. WG	WG	03011 Ribosome	Genetic information processing	168	-0.368496	-1.48541	0.00104712	0.12871
240	CG vs. WG	WG	04217 Necroptosis	Cell cycle and aging	49	-0.436943	-1.47241	0.026253	0.129826
241	CG vs. WG	WG	03021 Transcription machinery	Genetic information processing	261	-0.357264	-1.48136	0.00101729	0.129949
242	CG vs. WG	WG	04931 Insulin resistance	Human diseases	65	-0.410985	-1.47394	0.0149597	0.131272
243	CG vs. WG	WG	00760 Nicotinate and nicotinamide metabolism	Metabolism	26	-0.475208	-1.4617	0.0462725	0.13344
244	CG vs. WG	WG	03029 Mitochondrial biogenesis	Genetic information processing	439	-0.343082	-1.4575	0.00100503	0.135464
245	CG vs. WG	WG	04922 Glucagon signaling pathway	Endocrine system	59	-0.414424	-1.46184	0.0311419	0.136414
246	CG vs. WG	WG	04910 Insulin signaling pathway	Endocrine system	125	-0.376509	-1.46329	0.00975081	0.137972
247	CG vs. WG	WG	03460 Fanconi anemia pathway	Genetic information processing	42	-0.439585	-1.44878	0.0409938	0.139717
248	CG vs. WG	WG	03032 DNA replication proteins	Genetic information processing	137	-0.367316	-1.44918	0.0106952	0.142224
249	CG vs. WG	WG	04350 TGF-beta signaling pathway	Cell signaling and community	41	-0.437452	-1.43672	0.0390921	0.152178
250	CG vs. WG	WG	04211 Longevity regulating pathway	Cell cycle and aging	71	-0.398151	-1.43018	0.018648	0.157186
251	CG vs. WG	WG	03013 Nucleocytoplasmic transport	Genetic information processing	175	-0.34689	-1.39884	0.00739958	0.170387
252	CG vs. WG	WG	03016 Transfer RNA biogenesis	Genetic information processing	235	-0.341432	-1.40066	0.00308325	0.170637
253	CG vs. WG	WG	04218 Cellular senescence	Cell cycle and aging	90	-0.371609	-1.40237	0.036036	0.171071
254	CG vs. WG	WG	04720 Long-term potentiation	Miscellaneous	46	-0.415885	-1.40892	0.0483676	0.171212
255	CG vs. WG	WG	04152 AMPK signaling pathway	Cell signaling and community	105	-0.366184	-1.40374	0.0197152	0.172444
256	CG vs. WG	WG	04031 GTP-binding proteins	Cell signaling and community	87	-0.380106	-1.41685	0.0193402	0.172485
257	CG vs. WG	WG	04144 Endocytosis	Immune system and infection	141	-0.353818	-1.40402	0.0128068	0.175074
258	CG vs. WG	WG	04212 Longevity regulating pathway - worm	Cell cycle and aging	113	-0.36396	-1.39221	0.0315904	0.177755
259	CG vs. WG	WG	05166 Human T-cell leukemia virus 1 infection	Immune system and infection	138	-0.354967	-1.38072	0.0160944	0.184723
260	CG vs. WG	WG	04068 FoxO signaling pathway	Cell signaling and community	79	-0.374755	-1.36547	0.0367816	0.206206
261	CG vs. WG	WG	05168 Herpes simplex virus 1 infection	Immune system and infection	240	-0.32972	-1.35365	0.011236	0.223269
262	NG vs. WG	WG	03011 Ribosome	Genetic information processing	168	-0.72485	-3.89534	0	0
263	NG vs. WG	WG	03010 Ribosome	Genetic information processing	132	-0.69505	-3.63026	0	0
264	NG vs. WG	WG	05171 Coronavirus disease - COVID-19	Immune system and infection	124	-0.408043	-2.11022	0	0.000629991
265	NG vs. WG	WG	03040 Spliceosome	Genetic information processing	136	-0.367722	-1.99601	0	0.00279202
266	NG vs. WG	WG	03060 Protein export	Genetic information processing	23	-0.545016	-1.88335	0	0.00669888
267	NG vs. WG	WG	04966 Collecting duct acid secretion	Miscellaneous	17	-0.530468	-1.82763	0.00471698	0.00831294
268	NG vs. WG	WG	03022 Basal transcription factors	Genetic information processing	32	-0.460454	-1.84638	0	0.00842196
269	NG vs. WG	WG	00900 Terpenoid backbone biosynthesis	Metabolism	36	-0.373578	-1.53468	0.00617284	0.0686114
270	NG vs. WG	WG	03012 Translation factors	Genetic information processing	74	-0.31013	-1.48889	0	0.0858047
271	NG vs. WG	WG	00970 Aminoacyl-tRNA biosynthesis	Genetic information processing	48	-0.327214	-1.46677	0.0151515	0.0911354
272	SG vs. WG	WG	03011 Ribosome	Genetic information processing	168	-0.557244	-2.40277	0	0
273	SG vs. WG	WG	03010 Ribosome	Genetic information processing	132	-0.567776	-2.34268	0	0
274	SG vs. WG	WG	05171 Coronavirus disease - COVID-19	Immune system and infection	124	-0.515454	-2.1441	0	0
275	SG vs. WG	WG	03032 DNA replication proteins	Genetic information processing	137	-0.450129	-1.89026	0	0.0109687
276	SG vs. WG	WG	04141 Protein processing in endoplasmic reticulum	Genetic information processing	143	-0.443262	-1.87772	0	0.0110846
277	SG vs. WG	WG	04550 Signaling pathways regulating pluripotency of stem cells	Cell signaling and community	51	-0.492825	-1.76803	0	0.034679
278	SG vs. WG	WG	00510 N-Glycan biosynthesis	Metabolism	37	-0.5347	-1.78256	0	0.0357382
279	SG vs. WG	WG	03060 Protein export	Genetic information processing	23	-0.561104	-1.72191	0.00143062	0.0533725
280	SG vs. WG	WG	03410 Base excision repair	Genetic information processing	28	-0.517091	-1.67418	0.00857143	0.0831546
281	SG vs. WG	WG	03041 Spliceosome	Genetic information processing	308	-0.357743	-1.62839	0	0.114743
282	SG vs. WG	WG	04350 TGF-beta signaling pathway	Cell signaling and community	41	-0.473252	-1.63496	0.0125174	0.116277
283	SG vs. WG	WG	03008 Ribosome biogenesis in eukaryotes	Genetic information processing	102	-0.395444	-1.6017	0	0.139037
284	SG vs. WG	WG	04212 Longevity regulating pathway - worm	Cell cycle and aging	113	-0.387866	-1.59134	0.00481348	0.141616
285	SG vs. WG	WG	04144 Endocytosis	Immune system and infection	141	-0.368847	-1.55752	0.00116144	0.143243
286	SG vs. WG	WG	03110 Chaperones and folding catalysts	Genetic information processing	207	-0.359386	-1.55793	0	0.151278
287	SG vs. WG	WG	01040 Biosynthesis of unsaturated fatty acids	Metabolism	63	-0.413164	-1.54312	0.0130208	0.155849
288	SG vs. WG	WG	04391 Hippo signaling pathway - fly	Cell signaling and community	64	-0.418628	-1.55916	0.00883838	0.159025
289	SG vs. WG	WG	03030 DNA replication	Genetic information processing	38	-0.45478	-1.56516	0.0226969	0.159982
290	SG vs. WG	WG	02044 Secretion system	Cell signaling and community	23	-0.506328	-1.52352	0.0489614	0.161541
291	SG vs. WG	WG	03018 RNA degradation	Genetic information processing	55	-0.418246	-1.52631	0.0207523	0.16512
292	SG vs. WG	WG	00513 Various types of N-glycan biosynthesis	Metabolism	42	-0.459915	-1.5689	0.00784314	0.166073
293	SG vs. WG	WG	03040 Spliceosome	Genetic information processing	136	-0.364026	-1.52947	0.00120919	0.168624
294	SG vs. WG	WG	99985 Amino acid metabolism	Metabolism	21	-0.501982	-1.4972	0.041116	0.197739
295	SG vs. WG	WG	00900 Terpenoid backbone biosynthesis	Metabolism	36	-0.443659	-1.491	0.029932	0.200018
296	SG vs. WG	WG	04390 Hippo signaling pathway	Cell signaling and community	69	-0.395188	-1.4863	0.0192802	0.200763
297	SG vs. WG	WG	04725 Cholinergic synapse	Miscellaneous	53	-0.402165	-1.4577	0.0337382	0.234121
298	SG vs. WG	WG	05206 MicroRNAs in cancer	Human diseases	105	-0.358831	-1.45348	0.0232274	0.234381
299	SG vs. WG	WG	05224 Breast cancer	Human diseases	58	-0.395361	-1.46211	0.0314961	0.235133
300	SG vs. WG	WG	05225 Hepatocellular carcinoma	Human diseases	76	-0.374999	-1.44182	0.0247074	0.249014
301	SG vs. CG	CG	05171 Coronavirus disease - COVID-19	Immune system and infection	124	-0.500232	-2.55925	0	0
302	SG vs. CG	CG	03010 Ribosome	Genetic information processing	132	-0.440696	-2.26768	0	0
303	SG vs. CG	CG	04810 Regulation of actin cytoskeleton	Cell signaling and community	104	-0.423701	-2.09797	0	0.0036323
304	SG vs. CG	CG	04812 Cytoskeleton proteins	Cell signaling and community	374	-0.35482	-2.04298	0	0.00421317
305	SG vs. CG	CG	04670 Leukocyte transendothelial migration	Immune system and infection	47	-0.480494	-2.02575	0	0.00433043
306	SG vs. CG	CG	04515 Cell adhesion molecules	Cell signaling and community	80	-0.426615	-1.99031	0	0.00475749
307	SG vs. CG	CG	00535 Proteoglycans	Cell signaling and community	29	-0.512994	-1.91186	0	0.00919664
308	SG vs. CG	CG	05100 Bacterial invasion of epithelial cells	Immune system and infection	50	-0.439109	-1.8551	0	0.0133613
309	SG vs. CG	CG	00510 N-Glycan biosynthesis	Metabolism	37	-0.467618	-1.83072	0	0.0153318
310	SG vs. CG	CG	05416 Viral myocarditis	Human diseases	24	-0.51948	-1.78771	0.00638978	0.0162297
311	SG vs. CG	CG	04015 Rap1 signaling pathway	Cell signaling and community	149	-0.33182	-1.77993	0	0.0164377
312	SG vs. CG	CG	00513 Various types of N-glycan biosynthesis	Metabolism	42	-0.435495	-1.80077	0	0.0164905
313	SG vs. CG	CG	05410 Hypertrophic cardiomyopathy	Human diseases	60	-0.400242	-1.80859	0	0.0169945
314	SG vs. CG	CG	04510 Focal adhesion	Cell signaling and community	141	-0.35083	-1.78862	0	0.0175822
315	SG vs. CG	CG	04514 Cell adhesion molecules	Cell signaling and community	47	-0.420481	-1.75472	0	0.0179002
316	SG vs. CG	CG	04530 Tight junction	Cell signaling and community	108	-0.354244	-1.7551	0	0.0190935
317	SG vs. CG	CG	00073 Cutin, suberine and wax biosynthesis	Metabolism	27	-0.475124	-1.72848	0.00292398	0.0203988
318	SG vs. CG	CG	00270 Cysteine and methionine metabolism	Metabolism	51	-0.39837	-1.70777	0	0.0225276
319	SG vs. CG	CG	05414 Dilated cardiomyopathy	Human diseases	63	-0.378354	-1.69547	0	0.0233728
320	SG vs. CG	CG	00536 Glycosaminoglycan binding proteins	Cell signaling and community	110	-0.328101	-1.60661	0	0.0474264
321	SG vs. CG	CG	03011 Ribosome	Genetic information processing	168	-0.30263	-1.58816	0	0.0531647
322	SG vs. CG	CG	00511 Other glycan degradation	Metabolism	35	-0.398425	-1.53933	0.0245399	0.0727739
323	SG vs. CG	CG	04391 Hippo signaling pathway - fly	Cell signaling and community	64	-0.343917	-1.54266	0.0114504	0.0744372
324	SG vs. CG	CG	04666 Fc gamma R-mediated phagocytosis	Immune system and infection	47	-0.355459	-1.50455	0.0166113	0.089735
325	SG vs. CG	CG	04745 Phototransduction - fly	Miscellaneous	38	-0.373245	-1.4964	0.031348	0.0920597
326	SG vs. CG	CG	05412 Arrhythmogenic right ventricular cardiomyopathy	Human diseases	51	-0.347875	-1.48375	0.0310345	0.0931913
327	SG vs. CG	CG	05130 Pathogenic Escherichia coli infection	Immune system and infection	106	-0.303384	-1.48662	0.00478469	0.0948188
328	SG vs. CG	CG	04390 Hippo signaling pathway	Cell signaling and community	69	-0.312966	-1.43747	0.0443686	0.12541
329	SG vs. CG	CG	05205 Proteoglycans in cancer	Human diseases	159	-0.247773	-1.3271	0.0217391	0.228119
330	SG vs. CG	SG	03050 Proteasome	Genetic information processing	42	0.579024	2.0561	0	0.00547136
331	SG vs. CG	SG	03051 Proteasome	Genetic information processing	64	0.488676	1.92463	0	0.0129463
332	SG vs. CG	SG	03022 Basal transcription factors	Genetic information processing	32	0.576024	1.93172	0.00305344	0.0179909
333	SG vs. CG	SG	01523 Antifolate resistance	Human diseases	30	0.526292	1.76622	0.00754148	0.0831023
334	SG vs. CG	SG	04120 Ubiquitin mediated proteolysis	Genetic information processing	111	0.392364	1.6787	0.00126582	0.087697
335	SG vs. CG	SG	00630 Glyoxylate and dicarboxylate metabolism	Metabolism	41	0.461323	1.68485	0.00725689	0.0908197
336	SG vs. CG	SG	04920 Adipocytokine signaling pathway	Endocrine system	27	0.531738	1.73627	0.00735294	0.0942666
337	SG vs. CG	SG	03015 mRNA surveillance pathway	Genetic information processing	78	0.424598	1.70406	0.00268456	0.0949386
338	SG vs. CG	SG	00071 Fatty acid degradation	Metabolism	33	0.493285	1.68826	0.0105105	0.0985971
339	SG vs. CG	SG	04622 RIG-I-like receptor signaling pathway	Immune system and infection	22	0.526709	1.64916	0.015361	0.104565
340	SG vs. CG	SG	04659 Th17 cell differentiation	Immune system and infection	21	0.555682	1.70503	0.0126382	0.109532
341	SG vs. CG	SG	04137 Mitophagy - animal	Cell cycle and aging	39	0.457231	1.60388	0.0176211	0.150037
342	SG vs. CG	SG	00260 Glycine, serine and threonine metabolism	Metabolism	51	0.413347	1.55838	0.0129125	0.157224
343	SG vs. CG	SG	03420 Nucleotide excision repair	Genetic information processing	76	0.386684	1.56076	0.0041841	0.16365
344	SG vs. CG	SG	04961 Endocrine and other factor-regulated calcium reabsorption	Miscellaneous	37	0.449689	1.58192	0.0203785	0.166844
345	SG vs. CG	SG	05169 Epstein-Barr virus infection	Immune system and infection	87	0.37423	1.5456	0.00805369	0.167615
346	SG vs. CG	SG	04657 IL-17 signaling pathway	Immune system and infection	22	0.504661	1.57263	0.0315315	0.168096
347	SG vs. CG	SG	04936 Alcoholic liver disease	Human diseases	98	0.372735	1.56305	0.00656168	0.171111
348	SG vs. CG	SG	00500 Starch and sucrose metabolism	Metabolism	35	0.445594	1.53646	0.0254491	0.171923
349	SG vs. CG	SG	01007 Amino acid related enzymes	Metabolism	63	0.397424	1.52591	0.017663	0.179103
350	SG vs. CG	SG	03013 Nucleocytoplasmic transport	Genetic information processing	175	0.334803	1.51114	0.00243013	0.193934
351	SG vs. CG	SG	00760 Nicotinate and nicotinamide metabolism	Metabolism	26	0.455658	1.49539	0.0413589	0.195058
352	SG vs. CG	SG	05220 Chronic myeloid leukemia	Human diseases	35	0.426881	1.49579	0.0412844	0.202728
353	SG vs. CG	SG	04742 Taste transduction	Miscellaneous	115	0.342475	1.47631	0.0168612	0.203274
354	SG vs. CG	SG	04931 Insulin resistance	Human diseases	65	0.37531	1.47134	0.0241935	0.205035
355	SG vs. CG	SG	04624 Toll and Imd signaling pathway	Immune system and infection	68	0.376933	1.47927	0.0229111	0.206753
356	SG vs. CG	SG	02010 ABC transporters	Metabolism	47	0.402124	1.49836	0.0250368	0.207224
357	SG vs. CG	SG	03041 Spliceosome	Genetic information processing	308	0.306874	1.48295	0.00227273	0.208313
358	SG vs. CG	SG	01524 Platinum drug resistance	Human diseases	35	0.412159	1.43982	0.0479042	0.211304
359	SG vs. CG	SG	05168 Herpes simplex virus 1 infection	Immune system and infection	240	0.310632	1.46256	0.00226757	0.212208
360	SG vs. CG	SG	03400 DNA repair and recombination proteins	Genetic information processing	299	0.300073	1.44129	0.00334448	0.215136
361	SG vs. CG	SG	00230 Purine metabolism	Metabolism	127	0.327748	1.44986	0.0167959	0.220398
362	SG vs. CG	SG	05032 Morphine addiction	Human diseases	142	0.323638	1.44135	0.0173482	0.221428
363	SG vs. CG	SG	00010 Glycolysis / Gluconeogenesis	Metabolism	45	0.401803	1.4526	0.0380282	0.222401
364	SG vs. CG	SG	04727 GABAergic synapse	Miscellaneous	140	0.327147	1.44469	0.0126904	0.222462
365	SG vs. CG	SG	04922 Glucagon signaling pathway	Endocrine system	59	0.369749	1.42059	0.0496644	0.233385
366	SG vs. CG	SG	03016 Transfer RNA biogenesis	Genetic information processing	235	0.299959	1.41596	0.00799087	0.235755
367	SG vs. CG	SG	00520 Amino sugar and nucleotide sugar metabolism	Metabolism	72	0.352228	1.40989	0.0362117	0.240276
368	SG vs. CG	SG	03019 Messenger RNA biogenesis	Genetic information processing	468	0.281835	1.40282	0	0.241151
369	NG vs. CG	CG	03010 Ribosome	Genetic information processing	132	-0.749771	-3.32601	0	0
370	NG vs. CG	CG	03011 Ribosome	Genetic information processing	168	-0.718758	-3.28827	0	0
371	NG vs. CG	CG	05171 Coronavirus disease - COVID-19	Immune system and infection	124	-0.722376	-3.19065	0	0
372	NG vs. CG	CG	03012 Translation factors	Genetic information processing	74	-0.588861	-2.39833	0	0
373	NG vs. CG	CG	03040 Spliceosome	Genetic information processing	136	-0.501055	-2.23621	0	0
374	NG vs. CG	CG	03041 Spliceosome	Genetic information processing	308	-0.445232	-2.12524	0	0.000389587
375	NG vs. CG	CG	04064 NF-kappa B signaling pathway	Cell signaling and community	22	-0.640107	-2.03808	0	0.000556605
376	NG vs. CG	CG	03009 Ribosome biogenesis	Genetic information processing	303	-0.417951	-1.99184	0	0.00146329
377	NG vs. CG	CG	05323 Rheumatoid arthritis	Human diseases	34	-0.561621	-1.96933	0	0.00198485
378	NG vs. CG	CG	03022 Basal transcription factors	Genetic information processing	32	-0.543817	-1.8943	0	0.0046242
379	NG vs. CG	CG	00970 Aminoacyl-tRNA biosynthesis	Genetic information processing	48	-0.500781	-1.87657	0	0.0048547
380	NG vs. CG	CG	05418 Fluid shear stress and atherosclerosis	Human diseases	98	-0.432551	-1.84554	0	0.00641413
381	NG vs. CG	CG	03015 mRNA surveillance pathway	Genetic information processing	78	-0.437989	-1.83464	0	0.00676687
382	NG vs. CG	CG	03016 Transfer RNA biogenesis	Genetic information processing	235	-0.385398	-1.80051	0	0.0108789
383	NG vs. CG	CG	05120 Epithelial cell signaling in Helicobacter pylori infection	Immune system and infection	48	-0.466415	-1.76352	0.00124224	0.0164302
384	NG vs. CG	CG	03008 Ribosome biogenesis in eukaryotes	Genetic information processing	102	-0.402579	-1.72331	0	0.0247426
385	NG vs. CG	CG	03018 RNA degradation	Genetic information processing	55	-0.436199	-1.70277	0.00245098	0.0296467
386	NG vs. CG	CG	03029 Mitochondrial biogenesis	Genetic information processing	439	-0.34398	-1.69673	0	0.030088
387	NG vs. CG	CG	03021 Transcription machinery	Genetic information processing	261	-0.347086	-1.64119	0	0.0538968
388	NG vs. CG	CG	03440 Homologous recombination	Genetic information processing	32	-0.470709	-1.63473	0.00512821	0.0547665
389	NG vs. CG	CG	05132 Salmonella infection	Immune system and infection	216	-0.347519	-1.62581	0.00210526	0.0556662
390	NG vs. CG	CG	04621 NOD-like receptor signaling pathway	Immune system and infection	58	-0.407117	-1.62741	0.00487805	0.0569331
391	NG vs. CG	CG	04380 Osteoclast differentiation	Miscellaneous	32	-0.46571	-1.60504	0.0173565	0.0650969
392	NG vs. CG	CG	03019 Messenger RNA biogenesis	Genetic information processing	468	-0.324401	-1.60081	0	0.0651259
393	NG vs. CG	CG	05130 Pathogenic Escherichia coli infection	Immune system and infection	106	-0.367378	-1.58882	0.00229358	0.0712038
394	NG vs. CG	CG	04013 MAPK signaling pathway - fly	Cell signaling and community	124	-0.358055	-1.58019	0.00222469	0.0737273
395	NG vs. CG	CG	05110 Vibrio cholerae infection	Immune system and infection	47	-0.412123	-1.54988	0.0121803	0.094951
396	NG vs. CG	CG	05170 Human immunodeficiency virus 1 infection	Immune system and infection	96	-0.362231	-1.53801	0.00681818	0.101962
397	NG vs. CG	CG	01007 Amino acid related enzymes	Metabolism	63	-0.385698	-1.52884	0.0108827	0.107662
398	NG vs. CG	CG	00190 Oxidative phosphorylation	Metabolism	191	-0.325546	-1.50361	0.00214592	0.130468
399	NG vs. CG	CG	05133 Pertussis	Immune system and infection	38	-0.411446	-1.49481	0.0350438	0.132428
400	NG vs. CG	CG	04714 Thermogenesis	Miscellaneous	260	-0.314758	-1.49709	0.00103413	0.133988
401	NG vs. CG	CG	00270 Cysteine and methionine metabolism	Metabolism	51	-0.387951	-1.47643	0.0233129	0.151733
402	NG vs. CG	CG	05169 Epstein-Barr virus infection	Immune system and infection	87	-0.346558	-1.46034	0.0206897	0.164353
403	NG vs. CG	CG	05012 Parkinson disease	Human diseases	300	-0.302762	-1.46327	0	0.1648
404	NG vs. CG	CG	04722 Neurotrophin signaling pathway	Miscellaneous	69	-0.351216	-1.43932	0.0333333	0.187171
405	NG vs. CG	CG	05203 Viral carcinogenesis	Human diseases	102	-0.33441	-1.42843	0.020316	0.200069
406	NG vs. CG	CG	03110 Chaperones and folding catalysts	Genetic information processing	207	-0.300053	-1.40291	0.0147679	0.217255
407	NG vs. CG	CG	03032 DNA replication proteins	Genetic information processing	137	-0.315331	-1.40439	0.0207197	0.219581
408	NG vs. CG	NG	04512 ECM-receptor interaction	Cell signaling and community	108	0.372741	2.00485	0	0.00846931
409	NG vs. CG	NG	05146 Amoebiasis	Immune system and infection	88	0.376462	2.01626	0	0.00873457
410	NG vs. CG	NG	04950 Maturity onset diabetes of the young	Human diseases	22	0.526425	2.04915	0	0.00889506
411	NG vs. CG	NG	00536 Glycosaminoglycan binding proteins	Cell signaling and community	110	0.366991	2.07919	0	0.00949707
412	NG vs. CG	NG	04918 Thyroid hormone synthesis	Endocrine system	48	0.421525	1.95309	0	0.00956062
413	NG vs. CG	NG	00260 Glycine, serine and threonine metabolism	Metabolism	51	0.40749	1.91113	0	0.010466
414	NG vs. CG	NG	04961 Endocrine and other factor-regulated calcium reabsorption	Miscellaneous	37	0.448221	1.95816	0	0.0104735
415	NG vs. CG	NG	04725 Cholinergic synapse	Miscellaneous	53	0.398912	1.91381	0	0.0113389
416	NG vs. CG	NG	04911 Insulin secretion	Endocrine system	61	0.377856	1.8798	0	0.012478
417	NG vs. CG	NG	04515 Cell adhesion molecules	Cell signaling and community	80	0.430942	2.16041	0	0.012533
418	NG vs. CG	NG	04730 Long-term depression	Miscellaneous	23	0.477192	1.78567	0.00772201	0.0243496
419	NG vs. CG	NG	04726 Serotonergic synapse	Miscellaneous	45	0.381742	1.7738	0.0045045	0.026118
420	NG vs. CG	NG	04514 Cell adhesion molecules	Cell signaling and community	47	0.374007	1.76505	0	0.0261761
421	NG vs. CG	NG	04015 Rap1 signaling pathway	Cell signaling and community	149	0.294853	1.73801	0	0.0304446
422	NG vs. CG	NG	04974 Protein digestion and absorption	Miscellaneous	150	0.287505	1.69841	0	0.0339115
423	NG vs. CG	NG	04925 Aldosterone synthesis and secretion	Endocrine system	103	0.308689	1.71058	0	0.034673
424	NG vs. CG	NG	04040 Ion channels	Cell signaling and community	169	0.291133	1.70029	0	0.0356282
425	NG vs. CG	NG	04933 AGE-RAGE signaling pathway in diabetic complications	Human diseases	72	0.322124	1.67786	0.00675676	0.0383838
426	NG vs. CG	NG	04030 G protein-coupled receptors	Cell signaling and community	284	0.245206	1.59257	0	0.0555556
427	NG vs. CG	NG	04935 Growth hormone synthesis, secretion and action	Endocrine system	69	0.316386	1.60407	0	0.0562909
428	NG vs. CG	NG	04929 GnRH secretion	Endocrine system	127	0.290135	1.62071	0	0.0563212
429	NG vs. CG	NG	00199 Cytochrome P450	Metabolism	73	0.310232	1.59469	0.00632911	0.0571403
430	NG vs. CG	NG	04960 Aldosterone-regulated sodium reabsorption	Miscellaneous	32	0.386185	1.60462	0.00947867	0.0591055
431	NG vs. CG	NG	04080 Neuroactive ligand-receptor interaction	Cell signaling and community	209	0.264547	1.5595	0	0.0671865
432	NG vs. CG	NG	02010 ABC transporters	Metabolism	47	0.329293	1.55029	0	0.0701668
433	NG vs. CG	NG	00071 Fatty acid degradation	Metabolism	33	0.357313	1.53327	0.0225225	0.0765303
434	NG vs. CG	NG	04979 Cholesterol metabolism	Miscellaneous	69	0.299035	1.51846	0.010582	0.0822706
435	NG vs. CG	NG	04931 Insulin resistance	Human diseases	65	0.303561	1.49619	0.00675676	0.0893082
436	NG vs. CG	NG	04926 Relaxin signaling pathway	Endocrine system	91	0.283112	1.50061	0.00714286	0.0899896
437	NG vs. CG	NG	04550 Signaling pathways regulating pluripotency of stem cells	Cell signaling and community	51	0.317075	1.4809	0.0236686	0.0930953
438	NG vs. CG	NG	04090 CD molecules	Cell signaling and community	138	0.254665	1.48213	0	0.0955641
439	NG vs. CG	NG	00564 Glycerophospholipid metabolism	Metabolism	69	0.289391	1.45199	0.0118343	0.110155
440	NG vs. CG	NG	04919 Thyroid hormone signaling pathway	Endocrine system	91	0.269806	1.44471	0	0.112433
441	NG vs. CG	NG	00537 Glycosylphosphatidylinositol (GPI)-anchored proteins	Cell signaling and community	52	0.306986	1.4306	0.042328	0.121018
442	NG vs. CG	NG	05231 Choline metabolism in cancer	Human diseases	79	0.278078	1.40899	0.0215827	0.128568
443	NG vs. CG	NG	04742 Taste transduction	Miscellaneous	115	0.24731	1.40367	0	0.129063
444	NG vs. CG	NG	01040 Biosynthesis of unsaturated fatty acids	Metabolism	63	0.287318	1.41568	0.0181818	0.129781
445	NG vs. CG	NG	04973 Carbohydrate digestion and absorption	Miscellaneous	43	0.315339	1.41098	0.05	0.130327
446	NG vs. CG	NG	04540 Gap junction	Cell signaling and community	55	0.281959	1.36861	0.04	0.15855
447	NG vs. CG	NG	04611 Platelet activation	Immune system and infection	98	0.249807	1.36318	0.021978	0.160084
448	NG vs. CG	NG	04727 GABAergic synapse	Miscellaneous	140	0.227328	1.32073	0	0.195512

## Sheet: Table S7
Table S7. KEGG enrichment of representative modules for the WCN dataset
Module	Enriched KEGG Pathway	Gene Hits In Selected Set	All Genes In Selected Set	Gene Hits In Background	All Genes In Background	p-value	Enrich Factor	Corrected p-value (BH method)
turquoise	03041 Spliceosome	78	1516	341	13034	2.21033e-09	1.96661	2.39821e-07
turquoise	03040 Spliceosome	43	1516	147	13034	5.38197e-09	2.51495	4.67155e-07
turquoise	03400 DNA repair and recombination proteins	78	1516	349	13034	6.68914e-09	1.92153	4.83848e-07
turquoise	03030 DNA replication	19	1516	42	13034	5.02427e-08	3.8894	2.72567e-06
turquoise	03016 Transfer RNA biogenesis	56	1516	263	13034	4.45575e-06	1.83067	0.000214866
turquoise	03011 Ribosome	46	1516	203	13034	5.66875e-06	1.94823	0.000246024
turquoise	03032 DNA replication proteins	41	1516	175	13034	7.6274e-06	2.0143	0.000300935
turquoise	03440 Homologous recombination	13	1516	35	13034	8.44378e-05	3.1934	0.00281892
turquoise	00240 Pyrimidine metabolism	17	1516	57	13034	0.000174243	2.5642	0.00540154
turquoise	03009 Ribosome biogenesis	63	1516	347	13034	0.000199991	1.56095	0.00578641
turquoise	04110 Cell cycle	23	1516	94	13034	0.000374673	2.10367	0.010163
turquoise	03008 Ribosome biogenesis in eukaryotes	25	1516	111	13034	0.000808636	1.9364	0.0184709
turquoise	04215 Apoptosis - multiple species	9	1516	25	13034	0.0013644	3.09515	0.0296075
blue	04147 Exosome	75	643	785	13034	1.98e-08	1.93668	2.71e-06
blue	04510 Focal adhesion	26	643	173	13034	3.55e-07	3.04645	3.64e-05
blue	00536 Glycosaminoglycan binding proteins	20	643	127	13034	3.81e-06	3.19222	0.000313
blue	04151 PI3K-Akt signaling pathway	26	643	201	13034	6.35e-06	2.62207	0.000434
blue	04512 ECM-receptor interaction	19	643	131	13034	2.23e-05	2.94001	0.00101398
blue	04812 Cytoskeleton proteins	44	643	459	13034	1.81e-05	1.94315	0.00105745
blue	04666 Fc gamma R-mediated phagocytosis	12	643	58	13034	2.07e-05	4.19392	0.00106089
blue	00535 Proteoglycans	9	643	35	13034	3.64e-05	5.21244	0.00149109
blue	04015 Rap1 signaling pathway	21	643	179	13034	0.000199	2.37812	0.00681563
blue	04360 Axon guidance	15	643	110	13034	0.000319	2.76417	0.00871917
blue	04052 Cytokines and growth factors	6	643	20	13034	0.000301	6.08118	0.00881825
blue	05130 Pathogenic Escherichia coli infection	16	643	124	13034	0.000386	2.61556	0.00989812
blue	04530 Tight junction	16	643	126	13034	0.000463	2.57405	0.00999437
blue	04014 Ras signaling pathway	18	643	150	13034	0.000423	2.43247	0.0102111
blue	04810 Regulation of actin cytoskeleton	16	643	130	13034	0.000657	2.49484	0.0128268
blue	05165 Human papillomavirus infection	24	643	249	13034	0.00132682	1.95379	0.0217599
blue	05135 Yersinia infection	12	643	88	13034	0.00123575	2.76417	0.0220286
blue	04013 MAPK signaling pathway - fly	16	643	141	13034	0.00157933	2.30021	0.0249048
blue	00565 Ether lipid metabolism	6	643	31	13034	0.00360167	3.92334	0.0492228

## Sheet: Table S8
Table S8. KEGG enrichment of representative modules for the WCS dataset
Module	Enriched KEGG Pathway	Gene Hits In Selected Set	All Genes In Selected Set	Gene Hits In Background	All Genes In Background	p-value	Enrich Factor	Corrected p-value (BH method)
blue	03041 Spliceosome	33	538	341	13034	4.82361e-06	2.34453	0.000617422
blue	03000 Transcription factors	65	538	892	13034	4.59918e-06	1.7654	0.000883042
blue	04150 mTOR signaling pathway	14	538	119	13034	0.000386544	2.85021	0.0164925
blue	03400 DNA repair and recombination proteins	29	538	349	13034	0.000274922	2.01311	0.021114
blue	04068 FoxO signaling pathway	11	538	92	13034	0.00139211	2.89668	0.0411209
blue	04214 Apoptosis - fly	8	538	54	13034	0.00155851	3.58915	0.0427476
blue	03051 Proteasome	9	538	69	13034	0.00202739	3.16001	0.0519012
blue	03440 Homologous recombination	6	538	35	13034	0.00281147	4.15316	0.0674753
blue	03460 Fanconi anemia pathway	7	538	48	13034	0.00332301	3.53307	0.0708909
blue	04215 Apoptosis - multiple species	5	538	25	13034	0.00314562	4.84535	0.0710541
brown	00190 Oxidative phosphorylation	56	495	257	13034	3.33067e-16	5.73756	1.9413e-14
brown	04723 Retrograde endocannabinoid signaling	28	495	83	13034	4.44089e-16	8.88285	2.26485e-14
brown	04714 Thermogenesis	61	495	342	13034	4.44089e-16	4.69652	2.26485e-14
brown	04260 Cardiac muscle contraction	16	495	57	13034	2.02263e-10	7.39125	4.12617e-09
brown	00010 Glycolysis / Gluconeogenesis	13	495	54	13034	7.77646e-08	6.33902	1.44218e-06
brown	00620 Pyruvate metabolism	11	495	50	13034	2.06758e-06	5.79289	3.3743e-05
brown	00071 Fatty acid degradation	10	495	41	13034	2.21152e-06	6.42227	3.47039e-05
brown	00520 Amino sugar and nucleotide sugar metabolism	12	495	78	13034	3.48966e-05	4.05097	0.000490958
brown	00280 Valine, leucine and isoleucine degradation	8	495	48	13034	0.000404273	4.38855	0.00549812
brown	00410 beta-Alanine metabolism	6	495	36	13034	0.00214852	4.38855	0.0257822
brown	04022 cGMP-PKG signaling pathway	12	495	122	13034	0.0023117	2.58997	0.0269478
brown	00020 Citrate cycle (TCA cycle)	16	495	195	13034	0.00314324	2.16052	0.0356234
brown	00640 Propanoate metabolism	5	495	28	13034	0.00368796	4.70202	0.039597
brown	04066 HIF-1 signaling pathway	8	495	68	13034	0.00408762	3.0978	0.0427628
brown	04922 Glucagon signaling pathway	8	495	68	13034	0.00408762	3.0978	0.0427628
green	04147 Exosome	41	270	785	13034	3.68086e-08	2.52132	1.24781e-05
green	04510 Focal adhesion	15	270	173	13034	3.07647e-06	4.18561	0.000208584
green	04530 Tight junction	13	270	126	13034	2.05663e-06	4.98066	0.000232399
green	04812 Cytoskeleton proteins	25	270	459	13034	1.02455e-05	2.62931	0.00057887
green	04052 Cytokines and growth factors	5	270	20	13034	4.41583e-05	12.0685	0.00213852
green	04015 Rap1 signaling pathway	13	270	179	13034	9.04979e-05	3.50594	0.00383485
green	04512 ECM-receptor interaction	10	270	131	13034	0.000393286	3.68504	0.0102557
green	05100 Bacterial invasion of epithelial cells	7	270	63	13034	0.000311139	5.36379	0.0105476
green	04810 Regulation of actin cytoskeleton	10	270	130	13034	0.000369885	3.71339	0.0113992
green	04151 PI3K-Akt signaling pathway	12	270	201	13034	0.000991283	2.88203	0.0197674
green	04611 Platelet activation	9	270	119	13034	0.000816537	3.65098	0.0197719
tan	04361 Axon regeneration	5	68	103	13034	0.000196329	9.30468	0.0165898
tan	04380 Osteoclast differentiation	3	68	37	13034	0.000929494	15.5413	0.0392711
tan	04013 MAPK signaling pathway - fly	5	68	141	13034	0.000832464	6.79704	0.0468955
tan	03036 Chromosome and associated proteins	20	68	1962	13034	0.001855	1.95389	0.062699
tan	04370 VEGF signaling pathway	2	68	28	13034	0.00928841	13.6912	0.261624
tan	04360 Axon guidance	3	68	110	13034	0.019713	5.22754	0.302864
tan	04660 T cell receptor signaling pathway	2	68	40	13034	0.018413	9.58382	0.31118
tan	05130 Pathogenic Escherichia coli infection	3	68	124	13034	0.0269116	4.63733	0.324861
tan	00500 Starch and sucrose metabolism	2	68	39	13034	0.0175508	9.82956	0.329566
tan	04620 Toll-like receptor signaling pathway	2	68	38	13034	0.0167064	10.0882	0.352923
yellow	04110 Cell cycle	12	423	94	13034	5.01881e-05	3.9336	0.00936008
yellow	03016 Transfer RNA biogenesis	20	423	263	13034	0.000372827	2.34321	0.0463548
yellow	04914 Progesterone-mediated oocyte maturation	8	423	67	13034	0.00140479	3.67919	0.130996
yellow	03030 DNA replication	5	423	42	13034	0.0111379	3.66824	0.59349
yellow	03019 Messenger RNA biogenesis	28	423	555	13034	0.0139217	1.55454	0.649101
yellow	04214 Apoptosis - fly	5	423	54	13034	0.0302577	2.85308	0.66389
yellow	01009 Protein phosphatases and associated proteins	17	423	295	13034	0.0160839	1.77568	0.666587
yellow	03013 Nucleocytoplasmic transport	12	423	199	13034	0.0290955	1.85808	0.678289
yellow	00970 Aminoacyl-tRNA biosynthesis	5	423	53	13034	0.0281793	2.90691	0.700725
yellow	04010 MAPK signaling pathway	9	423	142	13034	0.0417968	1.95295	0.708646
